# Supplementary material for: The comprehensive transcriptomic atlas of porcine immune tissues and the peripheral blood mononuclear cell (PBMC) immune dynamics reveal core immune genes
Source: J Anim Sci Biotechnol. 2025 May 19;16:69. doi: 10.1186/s40104-025-01184-y (PMC12087129; doi:10.1186/s40104-025-01184-y)
Supplement: Supplementary file 1 — Additional file 1: Table S1. Sequencing and mapping statistics of RNA-seq data. Table S2. Tissue-specific expressed genes with expression levels greater than the 75% quantile. Table S3. Significantly enriched GO terms for tissue-specific expressed genes with expression levels greater than the 75% quantile. Table S4. Darkgrey module genes with module membership score. Table S5. The core genes in the 16 gene sets obtained from time series analysis (α > 0.5). Table S6. Significantly enriched GO terms for core genes in up clusters and down clusters. Table S7. Immune-related pathway activity score of 15 PBMC samples. Table S8. SNPs with P-value less than 0.05 correlated with individual immune pathway activity scores. [file 40104_2025_1184_MOESM1_ESM.xlsx]

## Sheet: Supplementary Table S1
Table S1 Sequencing and mapping statistics of RNA-seq
Tissue	sample	age	breed	sequenced Reads	% Mappred Reads
Peripheral blood monocytes(PBMC)	PBMC1	1 month	Landrace	24061748	0.8829
	PBMC2	1 month	Landrace	24014637	0.8565
	PBMC3	1 month	Landrace	23605802	0.8877
	PBMC4	1 month	Landrace	24052613	0.8776
	PBMC5	1 month	Landrace	24082566	0.8957
	PBMC1201	4 month	Landrace	24134422	0.8934
	PBMC1202	4 month	Landrace	24039853	0.9238
	PBMC1203	4 month	Landrace	24138521	0.9282
	PBMC1204	4 month	Landrace	24045249	0.9315
	PBMC1205	4 month	Landrace	24057223	0.9331
	PBMC1801	7 month	Landrace	24004760	0.9284
	PBMC1802	7 month	Landrace	24082055	0.9204
	PBMC1803	7 month	Landrace	24005037	0.9354
	PBMC1804	7 month	Landrace	24073422	0.9317
	PBMC1805	7 month	Landrace	24104424	0.9372
	PBMC_h1	3 year	Songliao Black	24018966	0.9293
	PBMC_h2	3 year	Songliao Black	24115492	0.9322
	PBMC_h3	3 year	Songliao Black	24104460	0.9316
	PBMC_h4	3 year	Songliao Black	24026882	0.9322
	PBMC_h5	2 year	Songliao Black	24013126	0.9333
Bone marrow	Bone_marrow1	1 month	Landrace	24001991	0.8247
	Bone_marrow2	1 month	Landrace	24032140	0.8615
	Bone_marrow3	1 month	Landrace	24111843	0.8222
	Bone_marrow4	1 month	Landrace	24146984	0.8429
	Bone_marrow5	1 month	Landrace	24148082	0.8514
Spleen	Spleen1	1 month	Landrace	24117588	0.9065
	Spleen2	1 month	Landrace	24057741	0.9083
	Spleen3	1 month	Landrace	24018602	0.9132
	Spleen4	1 month	Landrace	24075837	0.9114
	Spleen5	1 month	Landrace	24031249	0.9029
Jejunum	Jejunum1	1 month	Landrace	24085915	0.9061
	Jejunum2	1 month	Landrace	24012363	0.9092
	Jejunum3	1 month	Landrace	24101656	0.9112
	Jejunum4	1 month	Landrace	24031579	0.9092
	Jejunum5	1 month	Landrace	24078337	0.9101
Lymph node	Lymph1	1 month	Landrace	20425478	0.918
	Lymph2	1 month	Landrace	24044804	0.9183
	Lymph3	1 month	Landrace	24078034	0.9152
	Lymph4	1 month	Landrace	24025202	0.9184
	Lymph5	1 month	Landrace	24051754	0.9169
Thymus	Thymus1	1 month	Landrace	18225863	0.9179
	Thymus2	1 month	Landrace	24097981	0.9217
	Thymus3	1 month	Landrace	24062405	0.9204
	Thymus4	1 month	Landrace	24044328	0.9266
	Thymus5	1 month	Landrace	24065043	0.9197

## Sheet: Supplementary Table S2
Table S2 Tissue-specific expressed genes with expression levels greater than the 75% quantile
Tissue	Geneid	name	TPM	Tau
Bone marrow	ENSSSCG00000000289	NFE2	296.701	0.964409
Bone marrow	ENSSSCG00000000291	GPR84	56.3382	0.893362
Bone marrow	ENSSSCG00000000541	FAR2	48.8508	0.814256
Bone marrow	ENSSSCG00000000647	OLR1	387.615	0.966254
Bone marrow	ENSSSCG00000001011	SERPINB1	3818.43	0.938406
Bone marrow	ENSSSCG00000001078	MBOAT1	97.6198	0.817723
Bone marrow	ENSSSCG00000001234	TRIM10	63.617	0.985185
Bone marrow	ENSSSCG00000001566	RAB44	74.2176	0.995364
Bone marrow	ENSSSCG00000001735	RHAG	425.297	0.99396
Bone marrow	ENSSSCG00000001800	TM6SF1	67.1041	0.807118
Bone marrow	ENSSSCG00000001979		286.759	0.9798
Bone marrow	ENSSSCG00000002033	CEBPE	271.854	0.99587
Bone marrow	ENSSSCG00000002277	SPTB	116.294	0.991715
Bone marrow	ENSSSCG00000002280	RAB15	38.2242	0.947397
Bone marrow	ENSSSCG00000002629	FBXO9	562.14	0.860789
Bone marrow	ENSSSCG00000002749		132.01	0.954048
Bone marrow	ENSSSCG00000002814	ADGRG3	68.881	0.942032
Bone marrow	ENSSSCG00000002983	LGALS13	257.191	0.997834
Bone marrow	ENSSSCG00000003051	CD177	2875.3	0.99835
Bone marrow	ENSSSCG00000003113	C5AR2	34.3213	0.894512
Bone marrow	ENSSSCG00000003259	OSCAR	35.3907	0.924764
Bone marrow	ENSSSCG00000003282		32.4141	0.814604
Bone marrow	ENSSSCG00000003483	PADI4	283.715	0.988667
Bone marrow	ENSSSCG00000003578	FGR	353.132	0.823257
Bone marrow	ENSSSCG00000003922	UROD	265.476	0.817652
Bone marrow	ENSSSCG00000004179		209.697	0.940185
Bone marrow	ENSSSCG00000004195	ARG1	465.821	0.970539
Bone marrow	ENSSSCG00000004399	SLC22A16	39.0179	0.972868
Bone marrow	ENSSSCG00000004492	SLC14A1	38.9673	0.859486
Bone marrow	ENSSSCG00000004541	FECH	250.16	0.935408
Bone marrow	ENSSSCG00000004646	ATP8B4	137.986	0.947814
Bone marrow	ENSSSCG00000004714	EPB42	520.424	0.988406
Bone marrow	ENSSSCG00000004729	GANC	86.7192	0.858154
Bone marrow	ENSSSCG00000004889	SERPINB10	494.076	0.922421
Bone marrow	ENSSSCG00000005164	HACD4	243.575	0.859596
Bone marrow	ENSSSCG00000005267	ANXA1	4356.6	0.949985
Bone marrow	ENSSSCG00000005371	TRMO	493.612	0.967117
Bone marrow	ENSSSCG00000005506	MEGF9	107.423	0.92557
Bone marrow	ENSSSCG00000005638	LCN2	1122.76	0.98035
Bone marrow	ENSSSCG00000005737	GFI1B	28.7375	0.931163
Bone marrow	ENSSSCG00000006140	CA2	653.809	0.992725
Bone marrow	ENSSSCG00000006431	SPTA1	176.749	0.997156
Bone marrow	ENSSSCG00000006588		10796.5	0.996017
Bone marrow	ENSSSCG00000006590	S100A8	13102.5	0.996875
Bone marrow	ENSSSCG00000006729	TENT5C	252.075	0.829424
Bone marrow	ENSSSCG00000006743	SLC22A15	39.2474	0.810243
Bone marrow	ENSSSCG00000006748	TSPAN2	34.4868	0.908135
Bone marrow	ENSSSCG00000006846	HENMT1	53.0155	0.970555
Bone marrow	ENSSSCG00000007022	ANK1	27.2829	0.990718
Bone marrow	ENSSSCG00000007033	AP3M2	32.5552	0.856048
Bone marrow	ENSSSCG00000007436	MMP9	220.614	0.979125
Bone marrow	ENSSSCG00000007722	NCF1	206.004	0.859835
Bone marrow	ENSSSCG00000007975	HBZ	32.9143	0.967528
Bone marrow	ENSSSCG00000007977	HBM	1096.58	0.970601
Bone marrow	ENSSSCG00000007978		905.287	0.963232
Bone marrow	ENSSSCG00000007986	NME4	35.9773	0.882473
Bone marrow	ENSSSCG00000008115		215.582	0.9771
Bone marrow	ENSSSCG00000008157	IL18RAP	59.3429	0.908991
Bone marrow	ENSSSCG00000008491	QPCT	24.6121	0.859364
Bone marrow	ENSSSCG00000008531		36.189	0.997828
Bone marrow	ENSSSCG00000008745	PROM1	26.433	0.871052
Bone marrow	ENSSSCG00000008953	CXCL8	1045.06	0.96541
Bone marrow	ENSSSCG00000009046		1908.28	0.993044
Bone marrow	ENSSSCG00000009216	SPP1	255.18	0.834875
Bone marrow	ENSSSCG00000009219	IBSP	53.6847	0.987142
Bone marrow	ENSSSCG00000009239		555.817	0.859408
Bone marrow	ENSSSCG00000009330	ALOX5AP	754.44	0.893016
Bone marrow	ENSSSCG00000009457	DACH1	24.5264	0.830181
Bone marrow	ENSSSCG00000009499		40.6914	0.940197
Bone marrow	ENSSSCG00000009561	ATP4B	103.039	0.98684
Bone marrow	ENSSSCG00000009611	XPO7	510.316	0.87163
Bone marrow	ENSSSCG00000009613	DMTN	207.744	0.964564
Bone marrow	ENSSSCG00000009747	STX2	43.1309	0.835727
Bone marrow	ENSSSCG00000010054	ADORA2A	33.1058	0.834243
Bone marrow	ENSSSCG00000010128	SEPTIN5	53.4375	0.883099
Bone marrow	ENSSSCG00000010384	LRRC18	32.6173	0.970003
Bone marrow	ENSSSCG00000010403	MARCHF8	150.634	0.803493
Bone marrow	ENSSSCG00000010404	ALOX5	127.816	0.93323
Bone marrow	ENSSSCG00000010742	UROS	75.1173	0.862387
Bone marrow	ENSSSCG00000010957	AGTPBP1	91.7589	0.906201
Bone marrow	ENSSSCG00000011334		2494.71	0.997999
Bone marrow	ENSSSCG00000011349		2171.27	0.998214
Bone marrow	ENSSSCG00000011437	ALAS1	378.295	0.821305
Bone marrow	ENSSSCG00000011627	ACP3	27.0522	0.989869
Bone marrow	ENSSSCG00000011848	TFRC	435.096	0.810524
Bone marrow	ENSSSCG00000012054	DOP1B	78.4304	0.919597
Bone marrow	ENSSSCG00000012060		398.554	0.996899
Bone marrow	ENSSSCG00000012137	BMX	25.1523	0.883039
Bone marrow	ENSSSCG00000012347	ALAS2	5333.2	0.960781
Bone marrow	ENSSSCG00000012569	ATG4A	203.69	0.863356
Bone marrow	ENSSSCG00000013380		607.162	0.949191
Bone marrow	ENSSSCG00000013415	AZU1	4433.15	0.998185
Bone marrow	ENSSSCG00000013417	PRTN3	2843.45	0.997234
Bone marrow	ENSSSCG00000013461	PEAK3	23.7088	0.970494
Bone marrow	ENSSSCG00000013513	PLIN5	23.6056	0.894146
Bone marrow	ENSSSCG00000013556		28.3947	0.831835
Bone marrow	ENSSSCG00000013575	RETN	1665.92	0.996775
Bone marrow	ENSSSCG00000013618	EPOR	80.3417	0.949243
Bone marrow	ENSSSCG00000013632	C19orf38	141.011	0.893613
Bone marrow	ENSSSCG00000013654	ICAM4	30.6279	0.957757
Bone marrow	ENSSSCG00000013730	KLF1	145.004	0.997945
Bone marrow	ENSSSCG00000013736	PRDX2	535.275	0.81109
Bone marrow	ENSSSCG00000013842		301.565	0.986638
Bone marrow	ENSSSCG00000014048	HK3	315.32	0.897537
Bone marrow	ENSSSCG00000014182	SLCO4C1	61.2132	0.92888
Bone marrow	ENSSSCG00000014184	PAM	286.28	0.817117
Bone marrow	ENSSSCG00000014249	MARCHF3	47.7218	0.918469
Bone marrow	ENSSSCG00000014271	MEIKIN	24.5762	0.976404
Bone marrow	ENSSSCG00000014272	ACSL6	49.1461	0.97859
Bone marrow	ENSSSCG00000014725	HBB	36444.2	0.969647
Bone marrow	ENSSSCG00000014726	HBE1	69.1692	0.854868
Bone marrow	ENSSSCG00000014727		225	0.963974
Bone marrow	ENSSSCG00000014965	ENDOD1	55.731	0.829147
Bone marrow	ENSSSCG00000014988	MMP13	27.7586	0.928634
Bone marrow	ENSSSCG00000015108	HMBS	352.486	0.916564
Bone marrow	ENSSSCG00000015287	TMCC2	231.563	0.981414
Bone marrow	ENSSSCG00000015477	CHIT1	118.499	0.975436
Bone marrow	ENSSSCG00000015649	DYRK3	91.5072	0.819395
Bone marrow	ENSSSCG00000016104	TRAK2	377.307	0.928107
Bone marrow	ENSSSCG00000016175	MREG	54.3068	0.821969
Bone marrow	ENSSSCG00000016183		139.391	0.930197
Bone marrow	ENSSSCG00000016184		117.676	0.807265
Bone marrow	ENSSSCG00000016210	ABCB6	66.5245	0.801082
Bone marrow	ENSSSCG00000016617	WNT16	64.0858	0.97652
Bone marrow	ENSSSCG00000016655	GPR141	40.0491	0.966919
Bone marrow	ENSSSCG00000016676	INMT	67.7442	0.953063
Bone marrow	ENSSSCG00000017237	CD300LB	40.4213	0.807001
Bone marrow	ENSSSCG00000017358	SLC4A1	848.443	0.995199
Bone marrow	ENSSSCG00000017630	EPX	1150.19	0.997863
Bone marrow	ENSSSCG00000017637	MPO	1683.22	0.997679
Bone marrow	ENSSSCG00000017923	ALOX15	376.538	0.972322
Bone marrow	ENSSSCG00000019401	ssc-mir-223	23.6338	0.965682
Bone marrow	ENSSSCG00000020736	ADD2	85.0057	0.994362
Bone marrow	ENSSSCG00000020780	PRSS57	238.046	0.995863
Bone marrow	ENSSSCG00000021067	BLVRB	367.41	0.920156
Bone marrow	ENSSSCG00000021259	CDA	33.1895	0.81663
Bone marrow	ENSSSCG00000021745	ERMAP	147.749	0.995852
Bone marrow	ENSSSCG00000022128	MXI1	215.895	0.86348
Bone marrow	ENSSSCG00000022258		975.97	0.980258
Bone marrow	ENSSSCG00000022405	P2RX1	82.616	0.933601
Bone marrow	ENSSSCG00000022550	DGKG	24.2108	0.91898
Bone marrow	ENSSSCG00000022797	PPP1R3B	49.8973	0.857861
Bone marrow	ENSSSCG00000022925		476.485	0.805977
Bone marrow	ENSSSCG00000022993	TBC1D8B	58.644	0.889099
Bone marrow	ENSSSCG00000023557	CCRL2	125.388	0.884642
Bone marrow	ENSSSCG00000023585	SERINC2	27.5445	0.853953
Bone marrow	ENSSSCG00000023862	MTMR8	120.302	0.872066
Bone marrow	ENSSSCG00000024061	TNNI1	38.438	0.981123
Bone marrow	ENSSSCG00000024347	CRISP3	292.86	0.997927
Bone marrow	ENSSSCG00000024568		787.423	0.988846
Bone marrow	ENSSSCG00000025286	MCTP1	28.8144	0.853706
Bone marrow	ENSSSCG00000025414		242.468	0.853164
Bone marrow	ENSSSCG00000025681		44.8326	0.96744
Bone marrow	ENSSSCG00000025795	CSF3R	225.4	0.849012
Bone marrow	ENSSSCG00000026457	GALNT17	67.3878	0.971266
Bone marrow	ENSSSCG00000026701		41.5542	0.960704
Bone marrow	ENSSSCG00000026791	RHCE	321.956	0.993687
Bone marrow	ENSSSCG00000026850	SNCG	305.432	0.959455
Bone marrow	ENSSSCG00000027072	ATP5IF1	1272.64	0.894132
Bone marrow	ENSSSCG00000027237	GATA1	122.932	0.947708
Bone marrow	ENSSSCG00000027288	DAGLB	147.855	0.827995
Bone marrow	ENSSSCG00000027472	GCA	212.685	0.83278
Bone marrow	ENSSSCG00000027553		3058.58	0.998245
Bone marrow	ENSSSCG00000027903		42.3626	0.853687
Bone marrow	ENSSSCG00000028204	TREH	32.6799	0.939416
Bone marrow	ENSSSCG00000028331	IL1R2	117.986	0.901633
Bone marrow	ENSSSCG00000028802		164.4	0.949747
Bone marrow	ENSSSCG00000028871		431.102	0.987086
Bone marrow	ENSSSCG00000029130	ELANE	1522.07	0.992982
Bone marrow	ENSSSCG00000029370		263.299	0.996498
Bone marrow	ENSSSCG00000029414		399.932	0.897832
Bone marrow	ENSSSCG00000029503	F7	57.8187	0.99167
Bone marrow	ENSSSCG00000029675	MMP8	876.857	0.998511
Bone marrow	ENSSSCG00000029879	LTF	5216.36	0.998133
Bone marrow	ENSSSCG00000030167	SLC25A39	943.7	0.856332
Bone marrow	ENSSSCG00000030303	ACHE	24.7447	0.84985
Bone marrow	ENSSSCG00000030681	MYBPH	23.01	0.89886
Bone marrow	ENSSSCG00000030879	MS4A8	981.84	0.994957
Bone marrow	ENSSSCG00000031090	NPG3	252.756	0.998252
Bone marrow	ENSSSCG00000031114	SLFN14	59.7759	0.91828
Bone marrow	ENSSSCG00000031242		44.472	0.969334
Bone marrow	ENSSSCG00000031271	STRADB	323.707	0.831764
Bone marrow	ENSSSCG00000031326		1960.57	0.998246
Bone marrow	ENSSSCG00000031608		56.5109	0.986102
Bone marrow	ENSSSCG00000031617	SFT2D2	133.529	0.88559
Bone marrow	ENSSSCG00000031940	GAS2	52.5503	0.941469
Bone marrow	ENSSSCG00000032434	PLAUR	162.388	0.860697
Bone marrow	ENSSSCG00000032460		29.7675	0.963677
Bone marrow	ENSSSCG00000032857	S100A12	21268.2	0.99584
Bone marrow	ENSSSCG00000033037		462.485	0.900498
Bone marrow	ENSSSCG00000033183		182.339	0.953926
Bone marrow	ENSSSCG00000033251	TREM1	81.1084	0.925697
Bone marrow	ENSSSCG00000033542	VSTM1	66.7828	0.929138
Bone marrow	ENSSSCG00000033672		50.7152	0.88282
Bone marrow	ENSSSCG00000033952		217.639	0.919658
Bone marrow	ENSSSCG00000034191	SOX6	42.1284	0.934309
Bone marrow	ENSSSCG00000034277	ssc-mir-9858	54.1937	0.979448
Bone marrow	ENSSSCG00000034371		930.555	0.99291
Bone marrow	ENSSSCG00000034559		47.0154	0.996907
Bone marrow	ENSSSCG00000035276	GAPT	114.019	0.962333
Bone marrow	ENSSSCG00000035377		1694.75	0.997781
Bone marrow	ENSSSCG00000035847		244.174	0.932124
Bone marrow	ENSSSCG00000036017		30.8649	0.903955
Bone marrow	ENSSSCG00000036639	STOM	666.16	0.842047
Bone marrow	ENSSSCG00000036865	SDS	327.599	0.898427
Bone marrow	ENSSSCG00000037099	ANKLE1	101.407	0.901924
Bone marrow	ENSSSCG00000037241	RGS2	1007.58	0.860665
Bone marrow	ENSSSCG00000037420	TMEM170B	37.802	0.880197
Bone marrow	ENSSSCG00000037432	PLPPR3	23.2378	0.916895
Bone marrow	ENSSSCG00000037475		373.084	0.972978
Bone marrow	ENSSSCG00000037565		147.483	0.946728
Bone marrow	ENSSSCG00000037577	CHAC2	79.6668	0.86021
Bone marrow	ENSSSCG00000037647	TFDP2	90.425	0.804838
Bone marrow	ENSSSCG00000037878	AHSP	4040.3	0.978763
Bone marrow	ENSSSCG00000037892	YPEL4	54.7297	0.991124
Bone marrow	ENSSSCG00000038418		88.9602	0.898525
Bone marrow	ENSSSCG00000038535	ARSB	85.8945	0.840987
Bone marrow	ENSSSCG00000038553	TSPO2	35.7359	0.980599
Bone marrow	ENSSSCG00000038688	PGLYRP1	2112.5	0.997195
Bone marrow	ENSSSCG00000038844	SMIM5	34.4322	0.914911
Bone marrow	ENSSSCG00000039252	TCN1	274.896	0.976991
Bone marrow	ENSSSCG00000039317	SLC25A21	38.3387	0.921326
Bone marrow	ENSSSCG00000039425	BPGM	154.819	0.889953
Bone marrow	ENSSSCG00000039465		78.9163	0.998628
Bone marrow	ENSSSCG00000039569		8610.83	0.992613
Bone marrow	ENSSSCG00000039758		1111.89	0.965448
Bone marrow	ENSSSCG00000039858		141.472	0.957431
Bone marrow	ENSSSCG00000039869		492.214	0.998687
Bone marrow	ENSSSCG00000039956		57.0567	0.919291
Bone marrow	ENSSSCG00000040066	TRIM58	80.5318	0.928763
Bone marrow	ENSSSCG00000040735	DDAH1	108.034	0.852624
Bone marrow	ENSSSCG00000040770	CA1	1040.79	0.995278
Bone marrow	ENSSSCG00000042091		108.003	0.992256
Bone marrow	ENSSSCG00000043115		573.121	0.947264
Bone marrow	ENSSSCG00000043552		31.038	0.932828
Bone marrow	ENSSSCG00000043588		34.4662	0.998674
Bone marrow	ENSSSCG00000045208	PMAP-36	1351.43	0.998905
Bone marrow	ENSSSCG00000047087		38.4914	0.990785
Bone marrow	ENSSSCG00000047135	PMAP-23	290.899	0.998581
Bone marrow	ENSSSCG00000047324		331.604	0.891717
Bone marrow	ENSSSCG00000048889		45.4651	0.991021
Jejunum	ENSSSCG00000000006	PPARA	28.0755	0.84852
Jejunum	ENSSSCG00000000046	CYP2D6	185.835	0.972115
Jejunum	ENSSSCG00000000111	BAIAP2L2	213.459	0.958552
Jejunum	ENSSSCG00000000198	DNAJC22	69.2506	0.981724
Jejunum	ENSSSCG00000000252	KRT8	2220.43	0.982269
Jejunum	ENSSSCG00000000260	SOAT2	166.805	0.999157
Jejunum	ENSSSCG00000000273	PRR13	1604.68	0.876538
Jejunum	ENSSSCG00000000385	SLC39A5	196.747	0.991026
Jejunum	ENSSSCG00000000413	MYO1A	216.269	0.996689
Jejunum	ENSSSCG00000000528	PKP2	81.9868	0.95164
Jejunum	ENSSSCG00000000588	PLEKHA5	26.896	0.866316
Jejunum	ENSSSCG00000000623	BCL2L14	45.94	0.811073
Jejunum	ENSSSCG00000000634	STYK1	111.945	0.996491
Jejunum	ENSSSCG00000000638		73.3403	0.979316
Jejunum	ENSSSCG00000000668	APOBEC1	102.014	0.992166
Jejunum	ENSSSCG00000000709	PLEKHG6	73.9388	0.980241
Jejunum	ENSSSCG00000000871	SLC5A8	81.5611	0.999289
Jejunum	ENSSSCG00000000875	NR1H4	114.34	0.999389
Jejunum	ENSSSCG00000000906	TMCC3	23.9197	0.852912
Jejunum	ENSSSCG00000000932	NTS	134.739	0.99369
Jejunum	ENSSSCG00000001025	DSP	158.234	0.927619
Jejunum	ENSSSCG00000001090	ALDH5A1	58.3495	0.808547
Jejunum	ENSSSCG00000001100	CARMIL1	40.2404	0.807087
Jejunum	ENSSSCG00000001235	TRIM15	28.592	0.967712
Jejunum	ENSSSCG00000001236	TRIM40	50.4198	0.996288
Jejunum	ENSSSCG00000001252	UBD	1330.05	0.851172
Jejunum	ENSSSCG00000001419	SLC44A4	288.159	0.997971
Jejunum	ENSSSCG00000001441		210.529	0.996509
Jejunum	ENSSSCG00000001447		332.919	0.999481
Jejunum	ENSSSCG00000001486	LRRC1	66.5722	0.80671
Jejunum	ENSSSCG00000001560	BNIP5	44.7651	0.918915
Jejunum	ENSSSCG00000001849	ANPEP	5633.23	0.993201
Jejunum	ENSSSCG00000001934		127.958	0.830403
Jejunum	ENSSSCG00000001977	STXBP6	43.0509	0.922391
Jejunum	ENSSSCG00000001989	CIDEB	184.887	0.904566
Jejunum	ENSSSCG00000001991	DHRS1	215.341	0.822341
Jejunum	ENSSSCG00000002279	GPX2	224.117	0.982203
Jejunum	ENSSSCG00000002290	PLEK2	83.6889	0.927943
Jejunum	ENSSSCG00000002296	RDH11	378.256	0.868616
Jejunum	ENSSSCG00000002355	ENTPD5	95.2031	0.93569
Jejunum	ENSSSCG00000002456	CHGA	36.3918	0.983779
Jejunum	ENSSSCG00000002457	ITPK1	147.05	0.815739
Jejunum	ENSSSCG00000002512	DEGS2	52.3105	0.832297
Jejunum	ENSSSCG00000002524	AMN	38.0732	0.998346
Jejunum	ENSSSCG00000002558	CEP170B	27.7553	0.836059
Jejunum	ENSSSCG00000002623		219.445	0.999739
Jejunum	ENSSSCG00000002671	ATP2C2	29.8285	0.991792
Jejunum	ENSSSCG00000002718	FA2H	45.4495	0.996809
Jejunum	ENSSSCG00000002734	MARVELD3	44.5185	0.971437
Jejunum	ENSSSCG00000002737	CHST4	32.2676	0.973193
Jejunum	ENSSSCG00000002739	PHLPP2	26.8582	0.815337
Jejunum	ENSSSCG00000002764	SMPD3	41.1173	0.919544
Jejunum	ENSSSCG00000002777	HSD11B2	32.6288	0.957833
Jejunum	ENSSSCG00000002786	ELMO3	80.8652	0.881044
Jejunum	ENSSSCG00000002806	MMP15	33.9324	0.840016
Jejunum	ENSSSCG00000002818	PLLP	30.6175	0.963459
Jejunum	ENSSSCG00000002825		133.494	0.994537
Jejunum	ENSSSCG00000002847	GPT2	67.914	0.928828
Jejunum	ENSSSCG00000002884	LSR	86.9127	0.924942
Jejunum	ENSSSCG00000002953		44.5009	0.844468
Jejunum	ENSSSCG00000002954	SPINT2	584.139	0.859686
Jejunum	ENSSSCG00000003069	KCNN4	31.9904	0.940983
Jejunum	ENSSSCG00000003079		31.6938	0.904048
Jejunum	ENSSSCG00000003080		91.6094	0.998927
Jejunum	ENSSSCG00000003146	NTN5	24.7611	0.913094
Jejunum	ENSSSCG00000003225		495.397	0.999433
Jejunum	ENSSSCG00000003266	TMC4	144.329	0.979824
Jejunum	ENSSSCG00000003302		68.4442	0.868216
Jejunum	ENSSSCG00000003374	ESPN	32.284	0.975991
Jejunum	ENSSSCG00000003400	NMNAT1	26.2395	0.847972
Jejunum	ENSSSCG00000003463	AGMAT	113.047	0.997086
Jejunum	ENSSSCG00000003470	FAM131C	27.1837	0.968513
Jejunum	ENSSSCG00000003471	EPHA2	37.3907	0.84004
Jejunum	ENSSSCG00000003472	ARHGEF19	29.1136	0.922403
Jejunum	ENSSSCG00000003491	AKR7A2	61.8972	0.873164
Jejunum	ENSSSCG00000003532	LUZP1	67.835	0.851768
Jejunum	ENSSSCG00000003565	NR0B2	35.4323	0.99717
Jejunum	ENSSSCG00000003582	SMPDL3B	285.806	0.978304
Jejunum	ENSSSCG00000003669	MFSD2A	117.39	0.983776
Jejunum	ENSSSCG00000003687	EPB41L3	187.973	0.886421
Jejunum	ENSSSCG00000003702	GATA6	120.91	0.909739
Jejunum	ENSSSCG00000003732	MEP1B	604.886	0.99969
Jejunum	ENSSSCG00000003780	CRYZ	97.9634	0.862836
Jejunum	ENSSSCG00000003789	CTH	177.805	0.961769
Jejunum	ENSSSCG00000003807	DNAJC6	26.1226	0.979242
Jejunum	ENSSSCG00000003825		30.754	0.964536
Jejunum	ENSSSCG00000003854	ECHDC2	57.0744	0.897132
Jejunum	ENSSSCG00000003882	SLC5A9	25.4561	0.993942
Jejunum	ENSSSCG00000003901	FAAH	78.8336	0.940469
Jejunum	ENSSSCG00000003908	TSPAN1	63.0375	0.992175
Jejunum	ENSSSCG00000003929	BEST4	57.2171	0.98446
Jejunum	ENSSSCG00000003951	C1orf210	92.2348	0.978464
Jejunum	ENSSSCG00000003970	GUCA2B	556.665	0.999517
Jejunum	ENSSSCG00000004136	AIG1	89.2363	0.864631
Jejunum	ENSSSCG00000004149	NHSL1	39.2842	0.920438
Jejunum	ENSSSCG00000004178	SLC18B1	51.1544	0.828059
Jejunum	ENSSSCG00000004181	VNN1	143.098	0.905502
Jejunum	ENSSSCG00000004254	DCBLD1	46.1358	0.802501
Jejunum	ENSSSCG00000004314	PM20D2	34.6289	0.813627
Jejunum	ENSSSCG00000004434	FRK	82.235	0.998975
Jejunum	ENSSSCG00000004478	MYO6	109.232	0.916138
Jejunum	ENSSSCG00000004511	MYO5B	84.6945	0.963692
Jejunum	ENSSSCG00000004534	CCDC68	49.2614	0.955424
Jejunum	ENSSSCG00000004584	GCNT3	138.551	0.992039
Jejunum	ENSSSCG00000004624	MAPK6	267.47	0.803508
Jejunum	ENSSSCG00000004663	SEMA6D	77.0976	0.820837
Jejunum	ENSSSCG00000004668	SLC30A4	66.8779	0.882077
Jejunum	ENSSSCG00000004670	C15orf48	319.754	0.955652
Jejunum	ENSSSCG00000004673	SLC28A2	147.405	0.969528
Jejunum	ENSSSCG00000004679	SORD	53.7807	0.919565
Jejunum	ENSSSCG00000004703		1369.34	0.999408
Jejunum	ENSSSCG00000004759	SPINT1	356.681	0.993088
Jejunum	ENSSSCG00000004760		249.212	0.999232
Jejunum	ENSSSCG00000004870	CNDP2	1218.64	0.823139
Jejunum	ENSSSCG00000004921	ATP8B1	234.048	0.961773
Jejunum	ENSSSCG00000004923	SLC51B	1508.29	0.998371
Jejunum	ENSSSCG00000005055	LGALS3	292.524	0.94831
Jejunum	ENSSSCG00000005094		35.0707	0.891255
Jejunum	ENSSSCG00000005125	LRRC19	159.174	0.998453
Jejunum	ENSSSCG00000005177	SH3GL2	35.1306	0.992614
Jejunum	ENSSSCG00000005222	SLC1A1	211.536	0.998406
Jejunum	ENSSSCG00000005247	TJP2	72.9777	0.925172
Jejunum	ENSSSCG00000005361	ALDH1B1	194.764	0.922082
Jejunum	ENSSSCG00000005375	CORO2A	263.258	0.974587
Jejunum	ENSSSCG00000005426	FKTN	33.8048	0.861354
Jejunum	ENSSSCG00000005446	EPB41L4B	60.2022	0.982644
Jejunum	ENSSSCG00000005512	C5	151.76	0.990346
Jejunum	ENSSSCG00000005648	SLC27A4	212.697	0.966823
Jejunum	ENSSSCG00000005701	ASS1	209.292	0.981969
Jejunum	ENSSSCG00000005852	ENTPD8	66.976	0.991833
Jejunum	ENSSSCG00000005901		38.787	0.837442
Jejunum	ENSSSCG00000005905	SLC39A4	44.0673	0.994372
Jejunum	ENSSSCG00000005918	DGAT1	147.309	0.948283
Jejunum	ENSSSCG00000005967	LRATD2	29.871	0.900813
Jejunum	ENSSSCG00000005979	ANXA13	559.264	0.999128
Jejunum	ENSSSCG00000006003	MAL2	274.508	0.990362
Jejunum	ENSSSCG00000006009	EXT1	176.137	0.839302
Jejunum	ENSSSCG00000006073	OSR2	60.1998	0.971956
Jejunum	ENSSSCG00000006099	ESRP1	71.113	0.974077
Jejunum	ENSSSCG00000006106	CDH17	927.034	0.999594
Jejunum	ENSSSCG00000006143	CA13	39.364	0.848048
Jejunum	ENSSSCG00000006191	XKR9	25.5684	0.991818
Jejunum	ENSSSCG00000006296	ATP1B1	922.43	0.955128
Jejunum	ENSSSCG00000006312	GPA33	124.669	0.999635
Jejunum	ENSSSCG00000006496	LMNA	424.948	0.854854
Jejunum	ENSSSCG00000006551	AQP10	32.2129	0.994417
Jejunum	ENSSSCG00000006620	TUFT1	31.4093	0.952976
Jejunum	ENSSSCG00000006621		162.874	0.98942
Jejunum	ENSSSCG00000006664	MTMR11	117.249	0.854313
Jejunum	ENSSSCG00000006693	PDZK1	286.702	0.99764
Jejunum	ENSSSCG00000006702	FMO5	57.1181	0.897194
Jejunum	ENSSSCG00000006740	ATP1A1	894.567	0.847808
Jejunum	ENSSSCG00000006762	AP4B1	312.925	0.958802
Jejunum	ENSSSCG00000006820	EPS8L3	118.888	0.999622
Jejunum	ENSSSCG00000006888	SLC44A3	28.9289	0.980083
Jejunum	ENSSSCG00000006932		748.406	0.99915
Jejunum	ENSSSCG00000006933	CLCA1	443.295	0.999249
Jejunum	ENSSSCG00000006966	CLDN23	25.1682	0.994152
Jejunum	ENSSSCG00000007000	FAT1	40.8022	0.939005
Jejunum	ENSSSCG00000007052	FERMT1	25.388	0.967718
Jejunum	ENSSSCG00000007371	HNF4A	269.931	0.996861
Jejunum	ENSSSCG00000007456	SULF2	47.6427	0.813
Jejunum	ENSSSCG00000007538	GATA5	103.558	0.985034
Jejunum	ENSSSCG00000007560	TMEM184A	23.7741	0.911261
Jejunum	ENSSSCG00000007602	BAIAP2L1	161.983	0.969037
Jejunum	ENSSSCG00000007718	CLDN4	175.388	0.962477
Jejunum	ENSSSCG00000007738	ASL	54.2386	0.820703
Jejunum	ENSSSCG00000007850	ANKS4B	213.135	0.999536
Jejunum	ENSSSCG00000007909	ABAT	93.6467	0.963387
Jejunum	ENSSSCG00000007932		128.304	0.917484
Jejunum	ENSSSCG00000007980	FAM234A	76.467	0.837174
Jejunum	ENSSSCG00000008111	NPHP1	93.4113	0.964214
Jejunum	ENSSSCG00000008153	SLC9A2	94.0307	0.999458
Jejunum	ENSSSCG00000008214		1613.51	0.999844
Jejunum	ENSSSCG00000008281	RTKN	44.3245	0.910083
Jejunum	ENSSSCG00000008304	PRADC1	38.5812	0.839497
Jejunum	ENSSSCG00000008336	ANXA4	1646.67	0.953043
Jejunum	ENSSSCG00000008429	EPCAM	1043.58	0.987835
Jejunum	ENSSSCG00000008449	SLC3A1	71.6174	0.989142
Jejunum	ENSSSCG00000008486	GALM	191.873	0.804906
Jejunum	ENSSSCG00000008556	KHK	93.6669	0.82113
Jejunum	ENSSSCG00000008595	APOB	597.234	0.999919
Jejunum	ENSSSCG00000008601	SDC1	114.308	0.903332
Jejunum	ENSSSCG00000008648	RSAD2	488.671	0.913292
Jejunum	ENSSSCG00000008664	LRATD1	45.9373	0.942281
Jejunum	ENSSSCG00000008741	FGFBP1	33.9924	0.989388
Jejunum	ENSSSCG00000008796	RBM47	111.242	0.898083
Jejunum	ENSSSCG00000008832		27.1734	0.843095
Jejunum	ENSSSCG00000008857	MSMO1	253.902	0.878589
Jejunum	ENSSSCG00000008963	AREG	26.0811	0.958425
Jejunum	ENSSSCG00000008984		54.6129	0.937493
Jejunum	ENSSSCG00000008985	SOWAHB	24.3226	0.995217
Jejunum	ENSSSCG00000009018	SH3D19	37.1968	0.817005
Jejunum	ENSSSCG00000009132	ENPEP	2132.84	0.997365
Jejunum	ENSSSCG00000009138	CFI	470.536	0.96726
Jejunum	ENSSSCG00000009179	MTTP	789.384	0.999392
Jejunum	ENSSSCG00000009225	HSD17B11	87.0099	0.809498
Jejunum	ENSSSCG00000009231	CDS1	87.5903	0.956868
Jejunum	ENSSSCG00000009233	GPAT3	89.4563	0.887651
Jejunum	ENSSSCG00000009250	PRKG2	202.42	0.999059
Jejunum	ENSSSCG00000009317	CDX2	331.132	0.99952
Jejunum	ENSSSCG00000009373	SLC25A15	53.0266	0.944487
Jejunum	ENSSSCG00000009444	OLFM4	2921.57	0.999698
Jejunum	ENSSSCG00000009497		26.9768	0.934427
Jejunum	ENSSSCG00000009498		55.7374	0.924
Jejunum	ENSSSCG00000009513	SLC15A1	389.149	0.991593
Jejunum	ENSSSCG00000009523		49.2937	0.847642
Jejunum	ENSSSCG00000009554	GRTP1	181.408	0.946119
Jejunum	ENSSSCG00000009720	DDX60	175.448	0.889873
Jejunum	ENSSSCG00000009832	PHETA1	37.8842	0.903406
Jejunum	ENSSSCG00000009865	TBX3	82.4488	0.922502
Jejunum	ENSSSCG00000009870	SDSL	146.619	0.992814
Jejunum	ENSSSCG00000009919	HNF1A	38.0219	0.982664
Jejunum	ENSSSCG00000009921	OASL	372.22	0.991408
Jejunum	ENSSSCG00000009942	DAO	116.872	0.99839
Jejunum	ENSSSCG00000010009	GAL3ST1	63.0211	0.997021
Jejunum	ENSSSCG00000010036	SLC5A1	651.104	0.99886
Jejunum	ENSSSCG00000010039	SLC5A4	97.5642	0.926367
Jejunum	ENSSSCG00000010052	BCR	75.2397	0.875893
Jejunum	ENSSSCG00000010073	CHCHD10	39.6966	0.830566
Jejunum	ENSSSCG00000010164	MAP3K21	34.559	0.903364
Jejunum	ENSSSCG00000010212		24.2996	0.811486
Jejunum	ENSSSCG00000010252	HKDC1	132.821	0.99859
Jejunum	ENSSSCG00000010291	PLA2G12B	127.196	0.999413
Jejunum	ENSSSCG00000010432		89.6771	0.99682
Jejunum	ENSSSCG00000010437	PAPSS2	115.068	0.899984
Jejunum	ENSSSCG00000010537	GOT1	264.887	0.8169
Jejunum	ENSSSCG00000010540	ENTPD7	57.7214	0.808941
Jejunum	ENSSSCG00000010543	ABCC2	53.0983	0.996773
Jejunum	ENSSSCG00000010607	COL17A1	104.199	0.819694
Jejunum	ENSSSCG00000010620	XPNPEP1	372.667	0.860469
Jejunum	ENSSSCG00000010660	PNLIPRP2	131.1	0.999033
Jejunum	ENSSSCG00000010734		1773.45	0.930668
Jejunum	ENSSSCG00000010753	CLRN3	119.321	0.984568
Jejunum	ENSSSCG00000010792		701.242	0.998363
Jejunum	ENSSSCG00000010822	BPNT1	423.686	0.877557
Jejunum	ENSSSCG00000010853	EPHX1	201.792	0.91568
Jejunum	ENSSSCG00000010893		476.456	0.915985
Jejunum	ENSSSCG00000010922	ELF3	154.368	0.997742
Jejunum	ENSSSCG00000010947	FBP2	68.0421	0.992425
Jejunum	ENSSSCG00000010997	SPINK4	459.396	0.933342
Jejunum	ENSSSCG00000011030	CUBN	33.6166	0.979672
Jejunum	ENSSSCG00000011037	TMEM236	170.18	0.994517
Jejunum	ENSSSCG00000011280	VIPR1	31.3774	0.985504
Jejunum	ENSSSCG00000011298	CDCP1	27.7015	0.91615
Jejunum	ENSSSCG00000011400	SEMA3B	66.7296	0.906944
Jejunum	ENSSSCG00000011404	NAA80	143.809	0.93521
Jejunum	ENSSSCG00000011432	GLYCTK	24.27	0.87344
Jejunum	ENSSSCG00000011470	ABHD6	204.151	0.828753
Jejunum	ENSSSCG00000011663	RBP2	1239.86	0.999835
Jejunum	ENSSSCG00000011680	PLS1	690.748	0.99533
Jejunum	ENSSSCG00000011689	PLOD2	102.871	0.843966
Jejunum	ENSSSCG00000011703	TM4SF4	1329.7	0.999937
Jejunum	ENSSSCG00000011723	MME	267.614	0.917852
Jejunum	ENSSSCG00000011734		132.189	0.993496
Jejunum	ENSSSCG00000011735	SI	1415.87	0.999949
Jejunum	ENSSSCG00000011750	PLD1	51.0467	0.829237
Jejunum	ENSSSCG00000011793	LIPH	123.747	0.991556
Jejunum	ENSSSCG00000011846	SLC51A	384.925	0.998638
Jejunum	ENSSSCG00000011862	MUC13	1803.27	0.999727
Jejunum	ENSSSCG00000011875		321.8	0.999429
Jejunum	ENSSSCG00000011890	NR1I2	175.267	0.994719
Jejunum	ENSSSCG00000011895	PLA1A	83.7932	0.859547
Jejunum	ENSSSCG00000011915	GRAMD1C	89.3208	0.974526
Jejunum	ENSSSCG00000011933	NECTIN3	30.6202	0.875838
Jejunum	ENSSSCG00000011939	RETNLB	145.905	0.994475
Jejunum	ENSSSCG00000012075	FAM3B	155.442	0.999267
Jejunum	ENSSSCG00000012138	ACE2	824.808	0.975568
Jejunum	ENSSSCG00000012147	S100G	5127.24	0.999938
Jejunum	ENSSSCG00000012257		526.483	0.936214
Jejunum	ENSSSCG00000012288	CCDC120	64.7005	0.874479
Jejunum	ENSSSCG00000012363	HEPH	106.597	0.927778
Jejunum	ENSSSCG00000012375	DLG3	39.903	0.866259
Jejunum	ENSSSCG00000012462	POF1B	102.343	0.997502
Jejunum	ENSSSCG00000012551	RNF128	65.3504	0.937519
Jejunum	ENSSSCG00000012623	SLC25A5	749.538	0.826069
Jejunum	ENSSSCG00000012651	XPNPEP2	149.177	0.917641
Jejunum	ENSSSCG00000012771	SLC6A8	212.555	0.960746
Jejunum	ENSSSCG00000012822	F8	191.167	0.810066
Jejunum	ENSSSCG00000012848	EPS8L2	125.938	0.984636
Jejunum	ENSSSCG00000012852	CDHR5	490.315	0.998591
Jejunum	ENSSSCG00000012853	IRF7	259.778	0.830825
Jejunum	ENSSSCG00000012855	SLC22A18	52.577	0.998349
Jejunum	ENSSSCG00000013010	NAALADL1	865.789	0.987582
Jejunum	ENSSSCG00000013018	CDC42BPG	23.7885	0.819436
Jejunum	ENSSSCG00000013034	PLCB3	268.138	0.90152
Jejunum	ENSSSCG00000013078		28.3192	0.933439
Jejunum	ENSSSCG00000013248	LRP4	24.3621	0.869347
Jejunum	ENSSSCG00000013300	EHF	33.0417	0.971525
Jejunum	ENSSSCG00000013313	PRRG4	51.7869	0.802468
Jejunum	ENSSSCG00000013335	LGR4	115.978	0.950696
Jejunum	ENSSSCG00000013377	USH1C	80.5701	0.993836
Jejunum	ENSSSCG00000013382	PLEKHA7	30.091	0.875195
Jejunum	ENSSSCG00000013425	MISP	177.391	0.998559
Jejunum	ENSSSCG00000013491	TJP3	37.1692	0.952916
Jejunum	ENSSSCG00000013501	CREB3L3	697.374	0.97736
Jejunum	ENSSSCG00000013506	STAP2	101.928	0.96434
Jejunum	ENSSSCG00000013551	C3	1839.97	0.894356
Jejunum	ENSSSCG00000013583	CAMSAP3	60.8152	0.976139
Jejunum	ENSSSCG00000013593	CCL25	778.14	0.940769
Jejunum	ENSSSCG00000013873	NR2F6	157.881	0.825489
Jejunum	ENSSSCG00000013902		193.548	0.999528
Jejunum	ENSSSCG00000013973	LYPD8	3961.62	0.999859
Jejunum	ENSSSCG00000014004	PLPP2	133.251	0.986835
Jejunum	ENSSSCG00000014055	CDHR2	213.394	0.998477
Jejunum	ENSSSCG00000014066	TMEM171	101.873	0.993415
Jejunum	ENSSSCG00000014091	F2RL1	76.8592	0.983543
Jejunum	ENSSSCG00000014176	RGMB	31.4422	0.809902
Jejunum	ENSSSCG00000014187	NUDT12	29.8135	0.898905
Jejunum	ENSSSCG00000014214	TRIM36	32.9082	0.88063
Jejunum	ENSSSCG00000014286	SOWAHA	52.3765	0.98352
Jejunum	ENSSSCG00000014406	PRELID2	43.4195	0.831972
Jejunum	ENSSSCG00000014561	NLRP6	136.525	0.995308
Jejunum	ENSSSCG00000014861		79.7534	0.961578
Jejunum	ENSSSCG00000014875	CAPN5	87.1755	0.850935
Jejunum	ENSSSCG00000014880	AQP11	60.1387	0.916082
Jejunum	ENSSSCG00000014948	C11orf54	72.7463	0.837115
Jejunum	ENSSSCG00000014985	MMP1	110.742	0.987669
Jejunum	ENSSSCG00000015001	SLC35F2	136.358	0.824102
Jejunum	ENSSSCG00000015069	APOC3	830.851	0.999005
Jejunum	ENSSSCG00000015091	MPZL2	83.7518	0.933097
Jejunum	ENSSSCG00000015241	TMEM45B	313.939	0.970692
Jejunum	ENSSSCG00000015246	ST14	191.21	0.839931
Jejunum	ENSSSCG00000015281	PLEKHA6	40.3691	0.936307
Jejunum	ENSSSCG00000015311	CYP51A1	313.804	0.859376
Jejunum	ENSSSCG00000015353	SCIN	328.16	0.941313
Jejunum	ENSSSCG00000015363	AGR2	193.158	0.990042
Jejunum	ENSSSCG00000015390		80.3418	0.884307
Jejunum	ENSSSCG00000015391	CROT	64.3122	0.81252
Jejunum	ENSSSCG00000015462	TPK1	32.7866	0.870188
Jejunum	ENSSSCG00000015549	RNASEL	113.062	0.891446
Jejunum	ENSSSCG00000015556	LAMC2	99.6902	0.892665
Jejunum	ENSSSCG00000015590	FLVCR1	77.7092	0.825037
Jejunum	ENSSSCG00000015612	IRF6	110.947	0.956286
Jejunum	ENSSSCG00000015657	PIGR	513.562	0.997482
Jejunum	ENSSSCG00000015691		138.227	0.982835
Jejunum	ENSSSCG00000015823		99.5607	0.836529
Jejunum	ENSSSCG00000015864	MYO7B	191.738	0.999202
Jejunum	ENSSSCG00000015894	DPP4	604.04	0.968326
Jejunum	ENSSSCG00000015895	GCG	222.656	0.99805
Jejunum	ENSSSCG00000015923	NOSTRIN	62.9072	0.807054
Jejunum	ENSSSCG00000016090	SPATS2L	101.757	0.814746
Jejunum	ENSSSCG00000016140	FZD5	101.363	0.944907
Jejunum	ENSSSCG00000016159	CPS1	546.609	0.999808
Jejunum	ENSSSCG00000016196	VIL1	2129.82	0.999099
Jejunum	ENSSSCG00000016223	ACSL3	157.382	0.877899
Jejunum	ENSSSCG00000016247	TM4SF20	1784.34	0.998932
Jejunum	ENSSSCG00000016284		284.38	0.999261
Jejunum	ENSSSCG00000016328	RAB17	117.277	0.998459
Jejunum	ENSSSCG00000016442	AOC1	527.313	0.976801
Jejunum	ENSSSCG00000016459	EPHA1	45.2412	0.86347
Jejunum	ENSSSCG00000016487	MGAM2	106.277	0.917195
Jejunum	ENSSSCG00000016609	SLC13A1	108.986	0.99176
Jejunum	ENSSSCG00000016626	CFTR	40.9732	0.965056
Jejunum	ENSSSCG00000016685	WIPF3	24.692	0.83251
Jejunum	ENSSSCG00000016686	PRR15	71.3211	0.978816
Jejunum	ENSSSCG00000016746	NPC1L1	141.739	0.997453
Jejunum	ENSSSCG00000016861	C6	346.922	0.996213
Jejunum	ENSSSCG00000016902	GZMA	521.041	0.976956
Jejunum	ENSSSCG00000016959	MARVELD2	32.7111	0.965521
Jejunum	ENSSSCG00000017037	FABP6	8252.79	0.983141
Jejunum	ENSSSCG00000017068	FAXDC2	323.456	0.982447
Jejunum	ENSSSCG00000017103	SRD5A1	51.7314	0.906494
Jejunum	ENSSSCG00000017163	ENPP7	201.754	0.999428
Jejunum	ENSSSCG00000017172	ST6GALNAC1	31.3938	0.99342
Jejunum	ENSSSCG00000017215	SLC16A5	36.1741	0.806025
Jejunum	ENSSSCG00000017222	OTOP2	29.1787	0.988098
Jejunum	ENSSSCG00000017255	ABCA5	53.6618	0.876338
Jejunum	ENSSSCG00000017296	ACE	376.937	0.96928
Jejunum	ENSSSCG00000017448		451.383	0.967783
Jejunum	ENSSSCG00000017459	KRT20	3026.34	0.999629
Jejunum	ENSSSCG00000017470	TNS4	24.8949	0.971977
Jejunum	ENSSSCG00000017478	RAPGEFL1	47.3894	0.980954
Jejunum	ENSSSCG00000017497	ERBB2	68.2663	0.929141
Jejunum	ENSSSCG00000017556	ANKRD40CL	100.909	0.998595
Jejunum	ENSSSCG00000017578	ITGA3	32.7788	0.893778
Jejunum	ENSSSCG00000017640	RNF43	27.1647	0.936719
Jejunum	ENSSSCG00000017690	MRM1	243.214	0.940092
Jejunum	ENSSSCG00000017696	C17orf78	32.8708	0.998571
Jejunum	ENSSSCG00000017728	MYO1D	83.436	0.958219
Jejunum	ENSSSCG00000017754		367.384	0.812836
Jejunum	ENSSSCG00000017763	SLC13A2	108.758	0.996986
Jejunum	ENSSSCG00000017798	TMIGD1	428.19	0.999714
Jejunum	ENSSSCG00000017934	CLDN7	845.216	0.997696
Jejunum	ENSSSCG00000017938	YBX2	62.4748	0.924711
Jejunum	ENSSSCG00000018061		3400.08	0.88952
Jejunum	ENSSSCG00000019258	SNORD123	27.2653	0.961305
Jejunum	ENSSSCG00000020837		137.535	0.868808
Jejunum	ENSSSCG00000020853	BTBD3	116.211	0.85398
Jejunum	ENSSSCG00000020864	VDR	82.943	0.952372
Jejunum	ENSSSCG00000021018	GSDMB	162.951	0.992831
Jejunum	ENSSSCG00000021181	DHCR7	66.1589	0.81609
Jejunum	ENSSSCG00000021514	OCLN	109.413	0.986919
Jejunum	ENSSSCG00000021527	ATP10B	84.49	0.804552
Jejunum	ENSSSCG00000021581	CLCN2	47.8286	0.972927
Jejunum	ENSSSCG00000021597	PHLDA2	90.3312	0.921056
Jejunum	ENSSSCG00000021606	FLVCR2	77.4627	0.826789
Jejunum	ENSSSCG00000021624		196.677	0.990958
Jejunum	ENSSSCG00000021811	GDPD3	69.2746	0.924777
Jejunum	ENSSSCG00000021813	SLC26A3	181.3	0.998704
Jejunum	ENSSSCG00000021968	SLC19A3	49.6735	0.995573
Jejunum	ENSSSCG00000021971	DPEP1	126.488	0.996952
Jejunum	ENSSSCG00000021997	ALS2CL	58.2807	0.926782
Jejunum	ENSSSCG00000022009	DDC	81.5553	0.961635
Jejunum	ENSSSCG00000022017	LGALS4	874.063	0.999376
Jejunum	ENSSSCG00000022187	CISD3	73.3161	0.847384
Jejunum	ENSSSCG00000022247	PROSER2	28.1349	0.934486
Jejunum	ENSSSCG00000022261		510.942	0.999741
Jejunum	ENSSSCG00000022312	RHPN2	70.7756	0.92213
Jejunum	ENSSSCG00000022351	GSTO1	901.04	0.888686
Jejunum	ENSSSCG00000022383	GATA4	35.1345	0.990603
Jejunum	ENSSSCG00000022402	GRAMD2B	53.7748	0.825577
Jejunum	ENSSSCG00000022525	ARHGEF5	42.7047	0.981984
Jejunum	ENSSSCG00000022614	DQX1	162.582	0.99929
Jejunum	ENSSSCG00000022672	TRPM4	89.8493	0.913344
Jejunum	ENSSSCG00000022724		59.2703	0.995724
Jejunum	ENSSSCG00000022726	RHOD	85.7909	0.933054
Jejunum	ENSSSCG00000022739	DSG2	94.1483	0.981412
Jejunum	ENSSSCG00000022857	TFF3	1544.98	0.999771
Jejunum	ENSSSCG00000022948	SLC7A9	61.01	0.994622
Jejunum	ENSSSCG00000023033	PARP3	123.075	0.818792
Jejunum	ENSSSCG00000023178	BATF2	49.5621	0.859696
Jejunum	ENSSSCG00000023186	CA4	80.3729	0.963757
Jejunum	ENSSSCG00000023215	MAOB	366.22	0.939659
Jejunum	ENSSSCG00000023264	IDH1	618.565	0.902478
Jejunum	ENSSSCG00000023298	SRXN1	62.7518	0.809965
Jejunum	ENSSSCG00000023305		700.401	0.979645
Jejunum	ENSSSCG00000023320		62.3164	0.954797
Jejunum	ENSSSCG00000023333	FCN2	1449.44	0.901385
Jejunum	ENSSSCG00000023520	PCSK5	56.8637	0.964423
Jejunum	ENSSSCG00000023546		56.3147	0.997833
Jejunum	ENSSSCG00000023684		412.249	0.987062
Jejunum	ENSSSCG00000023933	CRACR2B	31.4742	0.964476
Jejunum	ENSSSCG00000023936	MYRFL	161.802	0.996252
Jejunum	ENSSSCG00000024179	NAGS	111.886	0.997499
Jejunum	ENSSSCG00000024223	ARHGEF16	146.505	0.877085
Jejunum	ENSSSCG00000024305	MT3	53.141	0.952955
Jejunum	ENSSSCG00000024320	TFF2	207.55	0.999817
Jejunum	ENSSSCG00000024336	TMPRSS2	57.6533	0.998224
Jejunum	ENSSSCG00000024393	B3GNT5	38.9529	0.806516
Jejunum	ENSSSCG00000024418	RHOU	75.8704	0.860089
Jejunum	ENSSSCG00000024476	CES3	128.811	0.939617
Jejunum	ENSSSCG00000024567	PTPRH	108.667	0.999484
Jejunum	ENSSSCG00000024569	ANO9	131.662	0.804617
Jejunum	ENSSSCG00000024634	GPR15LG	54.8607	0.995903
Jejunum	ENSSSCG00000024697	TMEM125	42.1766	0.918166
Jejunum	ENSSSCG00000024743		102.513	0.99042
Jejunum	ENSSSCG00000024800	DSC2	74.0452	0.975498
Jejunum	ENSSSCG00000024802	MACC1	38.8218	0.987231
Jejunum	ENSSSCG00000024911		3976.48	0.99884
Jejunum	ENSSSCG00000024914	CFB	46.6417	0.953584
Jejunum	ENSSSCG00000024975	NR5A2	43.1396	0.935927
Jejunum	ENSSSCG00000025038	KCNJ13	62.3285	0.987043
Jejunum	ENSSSCG00000025071	BTNL2	418.481	0.998537
Jejunum	ENSSSCG00000025097	TMEM61	63.0352	0.955367
Jejunum	ENSSSCG00000025243	SGIP1	48.2207	0.9414
Jejunum	ENSSSCG00000025393	SUSD2	58.4092	0.946369
Jejunum	ENSSSCG00000025500		51.0535	0.980719
Jejunum	ENSSSCG00000025652	CDH1	334.391	0.911995
Jejunum	ENSSSCG00000025672	RAVER2	36.274	0.812735
Jejunum	ENSSSCG00000025838	AP1M2	142.009	0.980711
Jejunum	ENSSSCG00000025870	HEPACAM2	30.2474	0.952362
Jejunum	ENSSSCG00000025885		62.017	0.998683
Jejunum	ENSSSCG00000025980	CHMP4C	57.4964	0.986757
Jejunum	ENSSSCG00000025992	ENPP3	305.341	0.963462
Jejunum	ENSSSCG00000025993	SGPP2	53.1541	0.941769
Jejunum	ENSSSCG00000026317	SLC10A2	143.57	0.999758
Jejunum	ENSSSCG00000026330	GIP	107.98	0.989411
Jejunum	ENSSSCG00000026387		399.286	0.99543
Jejunum	ENSSSCG00000026423	SLC23A1	148.289	0.872164
Jejunum	ENSSSCG00000026455	TMEM54	30.4674	0.981859
Jejunum	ENSSSCG00000026517	CALML4	430.372	0.962846
Jejunum	ENSSSCG00000026594		267.735	0.999045
Jejunum	ENSSSCG00000026605	BPI	79.6161	0.968279
Jejunum	ENSSSCG00000026978	ROS1	43.1336	0.998052
Jejunum	ENSSSCG00000026990	FAM162A	586.673	0.856025
Jejunum	ENSSSCG00000027052	PEX11A	36.4829	0.801711
Jejunum	ENSSSCG00000027118		42.8757	0.944004
Jejunum	ENSSSCG00000027206	PARD6B	44.4294	0.877818
Jejunum	ENSSSCG00000027230	SLC35G1	143.202	0.891455
Jejunum	ENSSSCG00000027275	HHLA2	120.076	0.993541
Jejunum	ENSSSCG00000027302	PKP3	50.6066	0.983946
Jejunum	ENSSSCG00000027361	OVOL1	52.4553	0.993068
Jejunum	ENSSSCG00000027387	MS4A12	1103.31	0.999556
Jejunum	ENSSSCG00000027404	UNC93A	37.7219	0.94507
Jejunum	ENSSSCG00000027407	MYH14	207.538	0.990066
Jejunum	ENSSSCG00000027515		179.437	0.997039
Jejunum	ENSSSCG00000027710	NHERF4	77.8253	0.994395
Jejunum	ENSSSCG00000027827	GALE	73.8749	0.830428
Jejunum	ENSSSCG00000027882	C1orf115	519.05	0.975352
Jejunum	ENSSSCG00000027921		979.371	0.999394
Jejunum	ENSSSCG00000027922	UNC5CL	213.203	0.984214
Jejunum	ENSSSCG00000027992	MST1R	49.4827	0.958291
Jejunum	ENSSSCG00000028620	ABCD3	90.9365	0.806376
Jejunum	ENSSSCG00000028643	SLC6A20	67.6126	0.878505
Jejunum	ENSSSCG00000028711	CASP1	308.125	0.878673
Jejunum	ENSSSCG00000028725	TMEM102	32.9005	0.83202
Jejunum	ENSSSCG00000028758	LBP	27.1023	0.988063
Jejunum	ENSSSCG00000028878	BCAR1	54.1963	0.81037
Jejunum	ENSSSCG00000028996	ALDH1A1	448.591	0.99111
Jejunum	ENSSSCG00000029061	BMP3	34.9455	0.974447
Jejunum	ENSSSCG00000029077	TUBAL3	29.6155	0.998146
Jejunum	ENSSSCG00000029279	GNA11	360.795	0.934238
Jejunum	ENSSSCG00000029323	KCNE3	59.7486	0.916353
Jejunum	ENSSSCG00000030013		219.364	0.997437
Jejunum	ENSSSCG00000030115	HS1BP3	39.6205	0.816228
Jejunum	ENSSSCG00000030269		101.719	0.935121
Jejunum	ENSSSCG00000030300		1459.86	0.976716
Jejunum	ENSSSCG00000030388	UPP1	69.5668	0.810572
Jejunum	ENSSSCG00000030437	TMEM253	183.551	0.991332
Jejunum	ENSSSCG00000030827	FGFR3	66.2839	0.95679
Jejunum	ENSSSCG00000030901		232.149	0.9973
Jejunum	ENSSSCG00000030921	APOA1	11253.9	0.994942
Jejunum	ENSSSCG00000031023		1974.03	0.83795
Jejunum	ENSSSCG00000031174	FBP1	142.062	0.860579
Jejunum	ENSSSCG00000031177		161.865	0.998491
Jejunum	ENSSSCG00000031477	GLOD5	647.157	0.998979
Jejunum	ENSSSCG00000031690	TLDC2	94.6521	0.865023
Jejunum	ENSSSCG00000031736	MGST2	58.4022	0.990309
Jejunum	ENSSSCG00000031799	TMEM139	104.527	0.976011
Jejunum	ENSSSCG00000031865	AQP8	87.0394	0.999534
Jejunum	ENSSSCG00000031904	UGT8	78.829	0.986648
Jejunum	ENSSSCG00000031942	YES1	149.381	0.917418
Jejunum	ENSSSCG00000032221		101.542	0.989057
Jejunum	ENSSSCG00000032269	LIMA1	245.778	0.899011
Jejunum	ENSSSCG00000032279	SAPCD2	42.6314	0.918417
Jejunum	ENSSSCG00000032374	SULT1B1	94.4428	0.98809
Jejunum	ENSSSCG00000032408	CASP7	426.112	0.807719
Jejunum	ENSSSCG00000032411	ENGASE	39.3733	0.864838
Jejunum	ENSSSCG00000032422		44.3989	0.889506
Jejunum	ENSSSCG00000032446	C1orf116	53.4684	0.997682
Jejunum	ENSSSCG00000032536	B3GNT8	30.5471	0.852665
Jejunum	ENSSSCG00000032674	TCEA3	41.7025	0.836496
Jejunum	ENSSSCG00000032702	CXADR	61.5117	0.907369
Jejunum	ENSSSCG00000032765	CYP4F3	126.173	0.999679
Jejunum	ENSSSCG00000032831		148.235	0.855569
Jejunum	ENSSSCG00000032860	IFNLR1	26.7114	0.958337
Jejunum	ENSSSCG00000032950	SLC25A34	57.035	0.909643
Jejunum	ENSSSCG00000033181		43.0592	0.956283
Jejunum	ENSSSCG00000033196	MYORG	41.4633	0.92865
Jejunum	ENSSSCG00000033385		30.3564	0.835734
Jejunum	ENSSSCG00000033414		907.968	0.999894
Jejunum	ENSSSCG00000033518	LLGL2	60.3096	0.86841
Jejunum	ENSSSCG00000033539	CRYBG2	43.5306	0.90165
Jejunum	ENSSSCG00000033570	ATP7B	60.5207	0.874926
Jejunum	ENSSSCG00000033637	C3orf52	33.0593	0.988882
Jejunum	ENSSSCG00000033675	SPAI-2	8664.32	0.999678
Jejunum	ENSSSCG00000033685	NOXA1	32.2941	0.947876
Jejunum	ENSSSCG00000033716		78.0669	0.999299
Jejunum	ENSSSCG00000033750		41.7867	0.943817
Jejunum	ENSSSCG00000033815	SST	100.743	0.985024
Jejunum	ENSSSCG00000033906		48.9983	0.988532
Jejunum	ENSSSCG00000034012	CASP3	736.122	0.902598
Jejunum	ENSSSCG00000034120	CDKN2B	121.443	0.926035
Jejunum	ENSSSCG00000034220		26.9033	0.996711
Jejunum	ENSSSCG00000034242	HNF4G	645.085	0.999686
Jejunum	ENSSSCG00000034278	SLC31A1	381.679	0.900458
Jejunum	ENSSSCG00000034369	SPSB4	57.9908	0.988692
Jejunum	ENSSSCG00000034511	SPINK1	943.814	0.999945
Jejunum	ENSSSCG00000034639	MGAM	845.948	0.982414
Jejunum	ENSSSCG00000034756	PLB1	43.0769	0.952018
Jejunum	ENSSSCG00000034827	CHP2	342.812	0.933228
Jejunum	ENSSSCG00000034887	HAPLN4	138.115	0.970974
Jejunum	ENSSSCG00000034976		88.066	0.914038
Jejunum	ENSSSCG00000034994	AKAP1	78.2767	0.829651
Jejunum	ENSSSCG00000035053		134.105	0.997985
Jejunum	ENSSSCG00000035101	KLF5	338.67	0.929563
Jejunum	ENSSSCG00000035189		39.595	0.826094
Jejunum	ENSSSCG00000035243	RAB27B	68.76	0.843913
Jejunum	ENSSSCG00000035297	ISG12(A)	689.515	0.89663
Jejunum	ENSSSCG00000035417	TMEM238	114.315	0.830149
Jejunum	ENSSSCG00000035456	WWC1	26.619	0.976003
Jejunum	ENSSSCG00000035581	SUGCT	28.8806	0.869264
Jejunum	ENSSSCG00000035582	GIPC2	59.8384	0.947675
Jejunum	ENSSSCG00000035617		42.8646	0.908884
Jejunum	ENSSSCG00000035634	PLSCR1	148.918	0.841086
Jejunum	ENSSSCG00000035706		241.615	0.989401
Jejunum	ENSSSCG00000035849	PTPRF	110.799	0.925056
Jejunum	ENSSSCG00000035912	ABCG5	77.6027	0.998675
Jejunum	ENSSSCG00000035928	CLDN3	600.024	0.986689
Jejunum	ENSSSCG00000036027		51.7281	0.874302
Jejunum	ENSSSCG00000036152	TSPAN15	126.036	0.937161
Jejunum	ENSSSCG00000036248	MYO15B	234.459	0.996494
Jejunum	ENSSSCG00000036274		436.8	0.995836
Jejunum	ENSSSCG00000036449	G6PC1	76.8853	0.999028
Jejunum	ENSSSCG00000036573	SPDEF	42.5063	0.993314
Jejunum	ENSSSCG00000036743		58.7194	0.948383
Jejunum	ENSSSCG00000036755	TENT5B	24.9091	0.938155
Jejunum	ENSSSCG00000036766	SLC49A4	44.8638	0.86899
Jejunum	ENSSSCG00000036831	EFNA4	65.1059	0.971761
Jejunum	ENSSSCG00000036941	AKR1E2	214.794	0.976022
Jejunum	ENSSSCG00000036964	FAM83H	46.9915	0.951958
Jejunum	ENSSSCG00000037168	TMEM92	109.634	0.934932
Jejunum	ENSSSCG00000037272	FABP2	3477.97	0.999968
Jejunum	ENSSSCG00000037284	CCDC85C	33.0358	0.906302
Jejunum	ENSSSCG00000037416	CLIC5	137.603	0.840468
Jejunum	ENSSSCG00000037559	ACOT11	26.5588	0.881135
Jejunum	ENSSSCG00000037620		51.1193	0.995297
Jejunum	ENSSSCG00000037621	KIAA1522	63.8037	0.914955
Jejunum	ENSSSCG00000037832	PMP22	87.2421	0.829311
Jejunum	ENSSSCG00000037987	MS4A10	218.868	0.995616
Jejunum	ENSSSCG00000038044	GYG2	29.0268	0.822729
Jejunum	ENSSSCG00000038056		75.1906	0.949627
Jejunum	ENSSSCG00000038057	TAC4	26.0242	0.956815
Jejunum	ENSSSCG00000038067		527.002	0.991824
Jejunum	ENSSSCG00000038185	EREG	27.0154	0.857759
Jejunum	ENSSSCG00000038221	HSD17B2	42.0831	0.988451
Jejunum	ENSSSCG00000038300	ALDOB	821.149	0.999766
Jejunum	ENSSSCG00000038350	GOLT1A	36.4134	0.998548
Jejunum	ENSSSCG00000038404		200.49	0.830139
Jejunum	ENSSSCG00000038420	PERP	496.152	0.960001
Jejunum	ENSSSCG00000038475		72.2684	0.96457
Jejunum	ENSSSCG00000038570		94.8386	0.998548
Jejunum	ENSSSCG00000038600	PRSS8	270.762	0.996073
Jejunum	ENSSSCG00000038660	HAAO	68.1453	0.899889
Jejunum	ENSSSCG00000038745	SERPINF2	188.709	0.976072
Jejunum	ENSSSCG00000038774	MAPK13	126.075	0.903611
Jejunum	ENSSSCG00000038785	CA7	82.0043	0.999355
Jejunum	ENSSSCG00000038811	MOB3B	27.5479	0.941196
Jejunum	ENSSSCG00000038848	IL22RA1	59.9853	0.997857
Jejunum	ENSSSCG00000038889		27.0699	0.996282
Jejunum	ENSSSCG00000038970	BCL2L15	38.1103	0.954804
Jejunum	ENSSSCG00000039049	MAP7	59.4535	0.922682
Jejunum	ENSSSCG00000039095		188.294	0.988743
Jejunum	ENSSSCG00000039186	RAB25	52.8745	0.982164
Jejunum	ENSSSCG00000039332	SEC16B	81.383	0.983563
Jejunum	ENSSSCG00000039341	SULT1E1	27.3894	0.989038
Jejunum	ENSSSCG00000039344		43.5094	0.993017
Jejunum	ENSSSCG00000039413	SLC9A3	41.9653	0.979097
Jejunum	ENSSSCG00000039442	BMP2	28.2013	0.902273
Jejunum	ENSSSCG00000039556	KCNQ1	90.2782	0.953307
Jejunum	ENSSSCG00000039573	SLPI	123.091	0.931876
Jejunum	ENSSSCG00000039651	SLC2A5	79.5371	0.971293
Jejunum	ENSSSCG00000039793	PATJ	25.1304	0.905842
Jejunum	ENSSSCG00000039854	TLCD4	132.863	0.847466
Jejunum	ENSSSCG00000039862	TRIB3	25.8133	0.885808
Jejunum	ENSSSCG00000039985	CES1	34.3921	0.99692
Jejunum	ENSSSCG00000040013	MTUS1	91.8193	0.906309
Jejunum	ENSSSCG00000040022	ERICH4	135.407	0.996383
Jejunum	ENSSSCG00000040105	SLC34A3	171.901	0.989631
Jejunum	ENSSSCG00000040184	LMO7	59.0922	0.966246
Jejunum	ENSSSCG00000040296	EHHADH	95.8331	0.912922
Jejunum	ENSSSCG00000040575	ISG15	1414.44	0.821604
Jejunum	ENSSSCG00000040615	MALRD1	79.4216	0.998331
Jejunum	ENSSSCG00000040689	APOA4	2893.51	0.999707
Jejunum	ENSSSCG00000040707		31.5356	0.943154
Jejunum	ENSSSCG00000040729	C11orf86	182.709	0.998891
Jejunum	ENSSSCG00000040811	PYCARD	327.86	0.845162
Jejunum	ENSSSCG00000040845		422.612	0.935886
Jejunum	ENSSSCG00000040947	REG4	118.69	0.99708
Jejunum	ENSSSCG00000040998	LEAP2	52.7779	0.995324
Jejunum	ENSSSCG00000042192		42.7547	0.838644
Jejunum	ENSSSCG00000042315		51.4194	0.998367
Jejunum	ENSSSCG00000043102	GALNT4	33.9662	0.821893
Jejunum	ENSSSCG00000043485		36.2523	0.96443
Jejunum	ENSSSCG00000044762	CCL11	27.0436	0.987129
Jejunum	ENSSSCG00000045508	CCDC180	54.0974	0.801361
Jejunum	ENSSSCG00000046083		420.689	0.999654
Jejunum	ENSSSCG00000046102	MOGAT1	72.3417	0.997798
Jejunum	ENSSSCG00000046640	OAS1	735.468	0.949882
Jejunum	ENSSSCG00000046741		39.2171	0.99881
Jejunum	ENSSSCG00000046881	DPRX	210.361	0.99856
Jejunum	ENSSSCG00000048076		51.2164	0.986747
Jejunum	ENSSSCG00000048603		290.697	0.999285
Jejunum	ENSSSCG00000048719		2589.14	0.81195
Jejunum	ENSSSCG00000048855		38.6159	0.952011
Jejunum	ENSSSCG00000049319		32.1108	0.91696
Jejunum	ENSSSCG00000049683		75.8652	0.998235
Jejunum	ENSSSCG00000051419		45.6096	0.856035
Lymph	ENSSSCG00000000010	FBLN1	72.1422	0.862756
Lymph	ENSSSCG00000000368	MMP19	91.1571	0.930314
Lymph	ENSSSCG00000000549	PPFIBP1	84.3323	0.844053
Lymph	ENSSSCG00000000602	RERG	37.2696	0.840206
Lymph	ENSSSCG00000000681	P3H3	35.6047	0.804786
Lymph	ENSSSCG00000000712	VWF	55.4807	0.835206
Lymph	ENSSSCG00000000734	TSPAN11	39.3486	0.862327
Lymph	ENSSSCG00000000854		69.324	0.946883
Lymph	ENSSSCG00000000916	LUM	192.709	0.908359
Lymph	ENSSSCG00000000983		63.0836	0.922183
Lymph	ENSSSCG00000001427	C4A	535.099	0.844709
Lymph	ENSSSCG00000001725	ADGRF5	63.0254	0.819832
Lymph	ENSSSCG00000001844	PLIN1	117.149	0.984364
Lymph	ENSSSCG00000002039	MMP14	152.662	0.821348
Lymph	ENSSSCG00000002684	CDH13	37.7582	0.894393
Lymph	ENSSSCG00000002795	CDH11	115.262	0.840658
Lymph	ENSSSCG00000002829	MMP2	310.173	0.91016
Lymph	ENSSSCG00000003088	APOE	423.241	0.830166
Lymph	ENSSSCG00000003386	TNFRSF9	60.7663	0.8257
Lymph	ENSSSCG00000003451	PDPN	102.648	0.932067
Lymph	ENSSSCG00000003479	MFAP2	37.5855	0.868082
Lymph	ENSSSCG00000003616	FAM167B	43.349	0.933487
Lymph	ENSSSCG00000003839	PLPP3	55.6417	0.808
Lymph	ENSSSCG00000004158	IL22RA2	36.2449	0.820275
Lymph	ENSSSCG00000004290	TBX18	40.6322	0.978939
Lymph	ENSSSCG00000004425	LAMA4	167.197	0.930112
Lymph	ENSSSCG00000004658	FBN1	105.454	0.842405
Lymph	ENSSSCG00000005203	IL33	249.348	0.945524
Lymph	ENSSSCG00000005380	COL15A1	49.0381	0.851784
Lymph	ENSSSCG00000005608	ANGPTL2	104.31	0.831156
Lymph	ENSSSCG00000005641	DNM1	46.3869	0.955374
Lymph	ENSSSCG00000005680	PRRX2	48.3819	0.933356
Lymph	ENSSSCG00000005828	EGFL7	110.892	0.898299
Lymph	ENSSSCG00000005997	COL14A1	132.468	0.919932
Lymph	ENSSSCG00000006088	SDC2	59.6619	0.810925
Lymph	ENSSSCG00000006141	CA3	42.3122	0.930999
Lymph	ENSSSCG00000006153	FABP5	168.841	0.837347
Lymph	ENSSSCG00000006350		102.116	0.874776
Lymph	ENSSSCG00000006455		278.92	0.807349
Lymph	ENSSSCG00000006572	NPR1	101.055	0.960519
Lymph	ENSSSCG00000006889	ARHGAP29	52.8996	0.834371
Lymph	ENSSSCG00000007032	PLAT	79.9861	0.887171
Lymph	ENSSSCG00000007146	SIGLEC1	136.141	0.902704
Lymph	ENSSSCG00000007170	CPXM1	38.9752	0.925814
Lymph	ENSSSCG00000007336		76.6458	0.90325
Lymph	ENSSSCG00000007346	ADIG	40.2965	0.983073
Lymph	ENSSSCG00000007435		434.597	0.841456
Lymph	ENSSSCG00000007463	PTGIS	48.7834	0.897085
Lymph	ENSSSCG00000007507	PCK1	55.2831	0.861803
Lymph	ENSSSCG00000007864	GPRC5B	55.8721	0.846757
Lymph	ENSSSCG00000008162	IL1R1	72.5295	0.850554
Lymph	ENSSSCG00000008397	EFEMP1	58.5131	0.92071
Lymph	ENSSSCG00000008510	LTBP1	144.153	0.833614
Lymph	ENSSSCG00000008723	HTRA3	48.6755	0.884939
Lymph	ENSSSCG00000008965	BTC	44.5306	0.938052
Lymph	ENSSSCG00000009004	SFRP2	58.5262	0.946232
Lymph	ENSSSCG00000009202	MMRN1	53.405	0.946036
Lymph	ENSSSCG00000009222	SPARCL1	176.775	0.802733
Lymph	ENSSSCG00000009361	POSTN	158.412	0.86838
Lymph	ENSSSCG00000009429		61.9679	0.910396
Lymph	ENSSSCG00000009545	COL4A2	303.363	0.819072
Lymph	ENSSSCG00000009642	STC1	31.5643	0.932239
Lymph	ENSSSCG00000009672		70.3378	0.848795
Lymph	ENSSSCG00000010071	MMP11	60.8951	0.80329
Lymph	ENSSSCG00000010184	AGT	61.5236	0.868282
Lymph	ENSSSCG00000010332	PLAC9	97.4099	0.91347
Lymph	ENSSSCG00000010370		34.0839	0.896414
Lymph	ENSSSCG00000010529	SFRP5	68.6522	0.972023
Lymph	ENSSSCG00000010629	ADRA2A	53.0249	0.921686
Lymph	ENSSSCG00000010757	EBF3	35.8433	0.975223
Lymph	ENSSSCG00000010948	CTSL	750.978	0.967886
Lymph	ENSSSCG00000010966	CCL19	1483.82	0.928303
Lymph	ENSSSCG00000011038	MRC1	202.429	0.947837
Lymph	ENSSSCG00000011110	CCDC3	158.836	0.923922
Lymph	ENSSSCG00000011129	ITIH5	39.5774	0.81394
Lymph	ENSSSCG00000011299	CLEC3B	170.691	0.823154
Lymph	ENSSSCG00000011443	STAB1	188.327	0.913453
Lymph	ENSSSCG00000011557	CIDEC	142.209	0.874645
Lymph	ENSSSCG00000011609	FBLN2	110.795	0.91958
Lymph	ENSSSCG00000011630	ACKR4	232.337	0.890907
Lymph	ENSSSCG00000011683	PCOLCE2	58.9783	0.856813
Lymph	ENSSSCG00000011690	PLSCR4	104.156	0.855776
Lymph	ENSSSCG00000011727	PTX3	806.437	0.986773
Lymph	ENSSSCG00000011831	APOD	81.5225	0.94151
Lymph	ENSSSCG00000011928	CCDC80	120.972	0.922264
Lymph	ENSSSCG00000011959	ABI3BP	93.9711	0.926141
Lymph	ENSSSCG00000012126	GPM6B	47.0872	0.841837
Lymph	ENSSSCG00000012234	SRPX	145.837	0.886517
Lymph	ENSSSCG00000012277	TIMP1	270.412	0.86328
Lymph	ENSSSCG00000012576	CHRDL1	77.648	0.930333
Lymph	ENSSSCG00000012680	GPC3	135.443	0.935335
Lymph	ENSSSCG00000012832		51.2254	0.94411
Lymph	ENSSSCG00000012926	PC	116.428	0.918639
Lymph	ENSSSCG00000013100		79.6799	0.865605
Lymph	ENSSSCG00000013102	MS4A7	50.3191	0.910715
Lymph	ENSSSCG00000013181	SERPING1	1192.73	0.800898
Lymph	ENSSSCG00000013393	SPON1	31.604	0.808098
Lymph	ENSSSCG00000013512	PLIN4	51.0281	0.987848
Lymph	ENSSSCG00000013579	CD209	5365.88	0.993606
Lymph	ENSSSCG00000013598	KANK3	43.9857	0.9211
Lymph	ENSSSCG00000013599	ANGPTL4	128.772	0.831291
Lymph	ENSSSCG00000013667	COL5A3	104.757	0.938325
Lymph	ENSSSCG00000014007	FLT4	38.7294	0.903832
Lymph	ENSSSCG00000014012	GFPT2	52.7662	0.968751
Lymph	ENSSSCG00000014117	THBS4	180.104	0.990195
Lymph	ENSSSCG00000014157	NR2F1	47.048	0.897945
Lymph	ENSSSCG00000014351	ECSCR	46.3662	0.924858
Lymph	ENSSSCG00000014812	FOLR2	45.6658	0.86534
Lymph	ENSSSCG00000014921	PRSS23	72.5775	0.855004
Lymph	ENSSSCG00000015267	FMO2	32.0204	0.988236
Lymph	ENSSSCG00000015268	FMO1	93.9276	0.956271
Lymph	ENSSSCG00000015270	FMOD	86.2222	0.821274
Lymph	ENSSSCG00000015334	PDK4	189.573	0.8447
Lymph	ENSSSCG00000015357	MEOX2	124.435	0.976382
Lymph	ENSSSCG00000015405		282.986	0.898837
Lymph	ENSSSCG00000015444	LAMB1	107.17	0.876632
Lymph	ENSSSCG00000015555	LAMC1	156.01	0.85644
Lymph	ENSSSCG00000015716	MARCO	596.711	0.908711
Lymph	ENSSSCG00000015781	ENPP6	62.1218	0.84135
Lymph	ENSSSCG00000015815	FGFR1	94.8219	0.847353
Lymph	ENSSSCG00000015862	LIMS2	46.2399	0.820892
Lymph	ENSSSCG00000015896	FAP	47.064	0.809128
Lymph	ENSSSCG00000016034	COL3A1	2277.69	0.868198
Lymph	ENSSSCG00000016254		94.1503	0.858537
Lymph	ENSSSCG00000016322	ACKR3	76.1436	0.865993
Lymph	ENSSSCG00000016634	CAV1	97.4268	0.856909
Lymph	ENSSSCG00000016635	CAV2	99.245	0.835928
Lymph	ENSSSCG00000016665	BMPER	64.6585	0.880935
Lymph	ENSSSCG00000016703	HOXA5	33.4767	0.94875
Lymph	ENSSSCG00000016754	AEBP1	100.457	0.808493
Lymph	ENSSSCG00000016851	OSMR	82.857	0.87131
Lymph	ENSSSCG00000016857	DAB2	122.499	0.848248
Lymph	ENSSSCG00000016866	GHR	68.1942	0.810188
Lymph	ENSSSCG00000016925	PLK2	103.764	0.801978
Lymph	ENSSSCG00000017062	TIMD4	254.536	0.895528
Lymph	ENSSSCG00000017144	NPTX1	47.3848	0.914584
Lymph	ENSSSCG00000017181		52.9361	0.876411
Lymph	ENSSSCG00000017256	ABCA6	38.5873	0.91181
Lymph	ENSSSCG00000017257	ABCA9	47.3373	0.900644
Lymph	ENSSSCG00000017277	PECAM1	273.543	0.843312
Lymph	ENSSSCG00000017422	FKBP10	50.9769	0.85106
Lymph	ENSSSCG00000017472	IGFBP4	228.656	0.884151
Lymph	ENSSSCG00000017526	COPZ2	77.8057	0.835149
Lymph	ENSSSCG00000017723	CCL2	223.401	0.844056
Lymph	ENSSSCG00000017801	TRARG1	34.341	0.992514
Lymph	ENSSSCG00000018758	ssc-mir-214	34.8294	0.912688
Lymph	ENSSSCG00000019027	MIR199A2	32.2738	0.811903
Lymph	ENSSSCG00000020657	BCAM	52.7547	0.891698
Lymph	ENSSSCG00000021105	DPEP2	38.5099	0.956137
Lymph	ENSSSCG00000021973	GPX8	46.2499	0.860107
Lymph	ENSSSCG00000022506	COL6A1	371.402	0.808181
Lymph	ENSSSCG00000022701		4735.56	0.994851
Lymph	ENSSSCG00000022804	RHOJ	81.8389	0.918195
Lymph	ENSSSCG00000022961	CLMP	42.5271	0.826683
Lymph	ENSSSCG00000023371	EHD2	94.7492	0.896573
Lymph	ENSSSCG00000023522	TGM2	507.482	0.916193
Lymph	ENSSSCG00000023716	TNFAIP6	44.2635	0.80551
Lymph	ENSSSCG00000023760	CLEC14A	63.1396	0.900463
Lymph	ENSSSCG00000024048	MMRN2	33.2506	0.876828
Lymph	ENSSSCG00000024917		86.956	0.928508
Lymph	ENSSSCG00000024960	PDGFC	57.1496	0.896569
Lymph	ENSSSCG00000025822	SFRP1	83.6817	0.886796
Lymph	ENSSSCG00000026473	ABCA8	48.4217	0.815203
Lymph	ENSSSCG00000026585	PROCR	150.895	0.927706
Lymph	ENSSSCG00000026618	CAVIN2	69.293	0.824822
Lymph	ENSSSCG00000026729	TMEM150C	54.305	0.800908
Lymph	ENSSSCG00000026819	NID1	110.494	0.818416
Lymph	ENSSSCG00000027124		49.7125	0.870511
Lymph	ENSSSCG00000027331	COL6A3	202.395	0.868578
Lymph	ENSSSCG00000027466	PCOLCE	320.081	0.866423
Lymph	ENSSSCG00000028022	COL6A2	288.701	0.808847
Lymph	ENSSSCG00000028549	ECM2	85.5178	0.916278
Lymph	ENSSSCG00000028567	BTNL9	36.0183	0.816729
Lymph	ENSSSCG00000028691	SULT1C3	68.3046	0.883113
Lymph	ENSSSCG00000029388	PDE2A	34.4102	0.813793
Lymph	ENSSSCG00000029570	PXDN	57.2407	0.85072
Lymph	ENSSSCG00000029781	SELENOM	109.132	0.857776
Lymph	ENSSSCG00000029886	LYVE1	345.394	0.957649
Lymph	ENSSSCG00000029990	DEFB1	83.318	0.838882
Lymph	ENSSSCG00000030095	ZBTB16	41.0618	0.805982
Lymph	ENSSSCG00000031074	FAM110D	42.4488	0.90166
Lymph	ENSSSCG00000031292		248.248	0.92839
Lymph	ENSSSCG00000031503	PRRX1	59.6601	0.932712
Lymph	ENSSSCG00000031712	MFAP5	34.574	0.838046
Lymph	ENSSSCG00000031794	TNFAIP8L3	52.2496	0.879954
Lymph	ENSSSCG00000032094	DKK2	39.7015	0.974977
Lymph	ENSSSCG00000032369	HSD3B7	92.2022	0.804883
Lymph	ENSSSCG00000032444	PLXDC2	32.704	0.829003
Lymph	ENSSSCG00000032591		70.3955	0.807101
Lymph	ENSSSCG00000032777	CXCL9	345.753	0.861631
Lymph	ENSSSCG00000032803	CYP2S1	53.5625	0.856789
Lymph	ENSSSCG00000033074	ZCCHC24	89.1186	0.802444
Lymph	ENSSSCG00000033146	CD163	476.98	0.860352
Lymph	ENSSSCG00000033608	LOXL2	40.0513	0.868438
Lymph	ENSSSCG00000033657	GREM1	58.9579	0.967799
Lymph	ENSSSCG00000033822	THRSP	44.0817	0.984678
Lymph	ENSSSCG00000034102	DGAT2	142.544	0.950761
Lymph	ENSSSCG00000034259	PMEPA1	57.9853	0.827394
Lymph	ENSSSCG00000034722	CCL14	243.931	0.84688
Lymph	ENSSSCG00000035170	VSIG4	95.7949	0.898126
Lymph	ENSSSCG00000035299	SFRP4	60.6022	0.94492
Lymph	ENSSSCG00000035446	CAVIN1	123.165	0.824692
Lymph	ENSSSCG00000035511	C1QTNF1	85.5786	0.920884
Lymph	ENSSSCG00000035736		127.198	0.893383
Lymph	ENSSSCG00000035772	CDH5	94.7246	0.829058
Lymph	ENSSSCG00000035937	DPT	192.298	0.880579
Lymph	ENSSSCG00000036135	COL1A1	854.864	0.859966
Lymph	ENSSSCG00000036237	ITGA7	130.589	0.955228
Lymph	ENSSSCG00000036438	GPX3	512.836	0.8878
Lymph	ENSSSCG00000036549	DPYSL3	70.5217	0.89055
Lymph	ENSSSCG00000037487		52.6586	0.871385
Lymph	ENSSSCG00000037582	F2RL2	108.14	0.869534
Lymph	ENSSSCG00000037762	TBX1	62.8342	0.98627
Lymph	ENSSSCG00000037865	SOX18	75.8788	0.918082
Lymph	ENSSSCG00000037918	ADIRF	357.019	0.957824
Lymph	ENSSSCG00000037935	CYYR1	41.2998	0.813298
Lymph	ENSSSCG00000038162	CCL21	3736.96	0.939011
Lymph	ENSSSCG00000038384	COX4I2	81.0427	0.931709
Lymph	ENSSSCG00000038594		290.162	0.868967
Lymph	ENSSSCG00000038713	CRIP2	92.7997	0.805549
Lymph	ENSSSCG00000039007	CLEC4G	1529.23	0.998552
Lymph	ENSSSCG00000039103	ADIPOQ	645.367	0.991336
Lymph	ENSSSCG00000039426	FSTL1	890.096	0.888218
Lymph	ENSSSCG00000039468	SERPINH1	542.978	0.858882
Lymph	ENSSSCG00000039488	SPON2	46.2719	0.821321
Lymph	ENSSSCG00000039568	SNAI2	42.9291	0.866544
Lymph	ENSSSCG00000039874	CCL26	824.555	0.912314
Lymph	ENSSSCG00000039983	GJA4	46.4716	0.941613
Lymph	ENSSSCG00000040147	SHISA3	150.918	0.970406
Lymph	ENSSSCG00000040162	NUPR1	556.292	0.907771
Lymph	ENSSSCG00000040397	COLEC12	99.0376	0.887378
Lymph	ENSSSCG00000040631	LPL	480.334	0.893494
Lymph	ENSSSCG00000040681	FABP4	1239.62	0.978893
Lymph	ENSSSCG00000041667	CLDN5	134.276	0.957406
Lymph	ENSSSCG00000044051		341.19	0.844291
Lymph	ENSSSCG00000044700	COL4A1	494.896	0.803002
PBMC	ENSSSCG00000000024	PARVB	103.478	0.861534
PBMC	ENSSSCG00000000257	ITGB7	617.357	0.802662
PBMC	ENSSSCG00000000642	KLRD1	45.2876	0.824007
PBMC	ENSSSCG00000000650	CLEC1B	153.221	0.93014
PBMC	ENSSSCG00000000653	CD69	560.685	0.904541
PBMC	ENSSSCG00000000663	KLRG1	312.902	0.849083
PBMC	ENSSSCG00000000784	LRRK2	112.362	0.830921
PBMC	ENSSSCG00000000811	PCED1B	48.0915	0.84514
PBMC	ENSSSCG00000001097	RIPOR2	344.416	0.803834
PBMC	ENSSSCG00000001099	CMAH	45.9513	0.800807
PBMC	ENSSSCG00000001404		46.5715	0.850953
PBMC	ENSSSCG00000001459	HLA-DOB	105.18	0.808433
PBMC	ENSSSCG00000001613	TREML1	81.5014	0.951859
PBMC	ENSSSCG00000001616		159.031	0.858273
PBMC	ENSSSCG00000002260		71.1294	0.945961
PBMC	ENSSSCG00000002292	PLEKHH1	33.21	0.840148
PBMC	ENSSSCG00000002754	NQO1	73.6479	0.820332
PBMC	ENSSSCG00000002908	ZBTB32	173.867	0.949483
PBMC	ENSSSCG00000003212	NAPSA	89.4147	0.831372
PBMC	ENSSSCG00000003731	GAREM1	49.0079	0.83488
PBMC	ENSSSCG00000003805	PDE4B	108.51	0.845957
PBMC	ENSSSCG00000004053	TAGAP	220.617	0.919073
PBMC	ENSSSCG00000004057	SYTL3	184.189	0.880489
PBMC	ENSSSCG00000004081		29.9614	0.931895
PBMC	ENSSSCG00000004576	RORA	67.2177	0.954271
PBMC	ENSSSCG00000006018	TRPS1	34.666	0.835747
PBMC	ENSSSCG00000006289	F5	89.4709	0.840147
PBMC	ENSSSCG00000006578	S100A4	569.532	0.897158
PBMC	ENSSSCG00000007350	PPP1R16B	172.004	0.825755
PBMC	ENSSSCG00000007495	CASS4	32.2142	0.806994
PBMC	ENSSSCG00000007523	TUBB1	486.533	0.987014
PBMC	ENSSSCG00000007526	ZNF831	30.0098	0.832159
PBMC	ENSSSCG00000008090	IL1A	29.8535	0.879947
PBMC	ENSSSCG00000008228	GNLY	1009.74	0.874748
PBMC	ENSSSCG00000008568	DRC1	33.6303	0.924365
PBMC	ENSSSCG00000008959	CXCL2	107.662	0.926468
PBMC	ENSSSCG00000009468		52.9952	0.834607
PBMC	ENSSSCG00000009517	GPR183	96.1281	0.802637
PBMC	ENSSSCG00000009566	C13orf46	35.7297	0.926173
PBMC	ENSSSCG00000009567	RASA3	469.281	0.865024
PBMC	ENSSSCG00000009778	RILPL2	163.262	0.806428
PBMC	ENSSSCG00000010026	PIK3IP1	100.009	0.851113
PBMC	ENSSSCG00000011076	OTUD1	86.2946	0.907491
PBMC	ENSSSCG00000012266	SLC9A7	44.79	0.802575
PBMC	ENSSSCG00000013601	MARCHF2	100.042	0.837248
PBMC	ENSSSCG00000013735	JUNB	515.537	0.890601
PBMC	ENSSSCG00000013849	TPM4	1681.1	0.808599
PBMC	ENSSSCG00000014173	LNPEP	108.066	0.831026
PBMC	ENSSSCG00000015277	SOX13	138.65	0.856206
PBMC	ENSSSCG00000015638	RHEX	591.498	0.943208
PBMC	ENSSSCG00000015871	NR4A2	51.9806	0.803524
PBMC	ENSSSCG00000016918	MAP3K1	294.411	0.840359
PBMC	ENSSSCG00000017283	CD79B	751.236	0.846124
PBMC	ENSSSCG00000017306	ITGB3	146.23	0.923198
PBMC	ENSSSCG00000017307	MYL4	41.6394	0.915439
PBMC	ENSSSCG00000017517	TBX21	199.911	0.837267
PBMC	ENSSSCG00000018172	SNORA63	176.149	0.863939
PBMC	ENSSSCG00000018229		394.642	0.833589
PBMC	ENSSSCG00000018352	SNORD101	119.18	0.804775
PBMC	ENSSSCG00000018620		236.047	0.838551
PBMC	ENSSSCG00000019290	SNORD45A	171.032	0.856162
PBMC	ENSSSCG00000019309	SNORA63	210.574	0.805409
PBMC	ENSSSCG00000019395	SNORD71	31.7352	0.87158
PBMC	ENSSSCG00000019783	SNORD42	613.905	0.82859
PBMC	ENSSSCG00000020872		127.134	0.812074
PBMC	ENSSSCG00000021220	CKB	594.899	0.915265
PBMC	ENSSSCG00000024138	U6	30.8028	0.888973
PBMC	ENSSSCG00000024310	F13A1	976.802	0.901973
PBMC	ENSSSCG00000025503	ADGRG5	108.034	0.836558
PBMC	ENSSSCG00000026365		119.453	0.988489
PBMC	ENSSSCG00000027053	PACSIN1	29.2844	0.933377
PBMC	ENSSSCG00000027568	BLK	179.546	0.807523
PBMC	ENSSSCG00000028443		53.7694	0.86638
PBMC	ENSSSCG00000028695		1364.06	0.989483
PBMC	ENSSSCG00000028894	SNORD39	166.484	0.828289
PBMC	ENSSSCG00000029571	AVIL	126.206	0.96736
PBMC	ENSSSCG00000030354	MAP3K2	43.2358	0.804516
PBMC	ENSSSCG00000030467	PHC3	52.0167	0.822849
PBMC	ENSSSCG00000031085		62.4866	0.935045
PBMC	ENSSSCG00000031274	F12	34.5141	0.927617
PBMC	ENSSSCG00000031616	FOSB	55.9046	0.926044
PBMC	ENSSSCG00000031750		50.2302	0.911932
PBMC	ENSSSCG00000032017		154.08	0.929992
PBMC	ENSSSCG00000032343	CCL4	104.685	0.885302
PBMC	ENSSSCG00000032355	LY86	474.008	0.824247
PBMC	ENSSSCG00000033010		320.191	0.93973
PBMC	ENSSSCG00000033299	FLNA	815.512	0.812505
PBMC	ENSSSCG00000033392	SCML4	169.11	0.807478
PBMC	ENSSSCG00000033878	RAB38	53.1935	0.909745
PBMC	ENSSSCG00000034664	MPIG6B	56.5568	0.980013
PBMC	ENSSSCG00000034914		65.2517	0.949257
PBMC	ENSSSCG00000035037	SIK1	85.6563	0.840378
PBMC	ENSSSCG00000035171		51.2069	0.961694
PBMC	ENSSSCG00000035296		600.33	0.979304
PBMC	ENSSSCG00000035911	P2RY8	69.0414	0.858378
PBMC	ENSSSCG00000036086	PAX5	135.983	0.843238
PBMC	ENSSSCG00000036402	MYL9	1286.22	0.901178
PBMC	ENSSSCG00000036892		42.6176	0.864781
PBMC	ENSSSCG00000036992	SNORA28	72.441	0.900571
PBMC	ENSSSCG00000037158	MTURN	126.512	0.832071
PBMC	ENSSSCG00000037579	PPBP	237.672	0.89761
PBMC	ENSSSCG00000038398	CD226	77.9228	0.83791
PBMC	ENSSSCG00000038667		40.9994	0.951788
PBMC	ENSSSCG00000038911	KLF2	485.197	0.861586
PBMC	ENSSSCG00000039214		192.323	0.978267
PBMC	ENSSSCG00000039322	NRGN	267.096	0.930412
PBMC	ENSSSCG00000039706		94.4469	0.829546
PBMC	ENSSSCG00000040579	ZNF683	71.7929	0.845272
PBMC	ENSSSCG00000040849		172.906	0.852856
PBMC	ENSSSCG00000041364		177.971	0.834807
PBMC	ENSSSCG00000043838		67.0051	0.922755
PBMC	ENSSSCG00000044280		32.4043	0.820867
PBMC	ENSSSCG00000044574		538.228	0.885538
PBMC	ENSSSCG00000045919		48.6112	0.916082
PBMC	ENSSSCG00000046018		75.4404	0.870953
PBMC	ENSSSCG00000046912		94.7102	0.804348
PBMC	ENSSSCG00000049158		62.3889	0.949285
PBMC	ENSSSCG00000050793	ssc-mir-10390	4894.65	0.938714
Spleen	ENSSSCG00000000146	MYH11	334.534	0.926494
Spleen	ENSSSCG00000000263	TNS2	105.637	0.815834
Spleen	ENSSSCG00000000607	ART4	59.5819	0.914098
Spleen	ENSSSCG00000000802	NELL2	137.107	0.995433
Spleen	ENSSSCG00000000867	SPIC	730.394	0.96772
Spleen	ENSSSCG00000001660	PTK7	35.3186	0.891417
Spleen	ENSSSCG00000001716	RCAN2	32.2755	0.868326
Spleen	ENSSSCG00000001959	CFL2	73.1189	0.803113
Spleen	ENSSSCG00000002254	NR2F2	149.847	0.858686
Spleen	ENSSSCG00000002314	SMOC1	57.6956	0.951264
Spleen	ENSSSCG00000002444	FBLN5	118.163	0.910551
Spleen	ENSSSCG00000003600	TINAGL1	71.9158	0.805234
Spleen	ENSSSCG00000003722	CDH2	153.593	0.87747
Spleen	ENSSSCG00000003768	NEXN	79.1829	0.945861
Spleen	ENSSSCG00000004192	CCN2	61.608	0.801343
Spleen	ENSSSCG00000004570	TPM1	311.257	0.838059
Spleen	ENSSSCG00000004803	ACTC1	79.8039	0.936188
Spleen	ENSSSCG00000005027	FRMD6	49.1839	0.813493
Spleen	ENSSSCG00000005030	NID2	96.6535	0.810222
Spleen	ENSSSCG00000005041	FERMT2	80.704	0.844517
Spleen	ENSSSCG00000005229	VLDLR	39.7151	0.803835
Spleen	ENSSSCG00000005235	KANK1	33.2497	0.80916
Spleen	ENSSSCG00000005284	GNA14	71.449	0.960693
Spleen	ENSSSCG00000005533	PTGS1	75.9503	0.855624
Spleen	ENSSSCG00000005593	OLFML2A	141.469	0.946782
Spleen	ENSSSCG00000006160	STMN2	99.0966	0.933618
Spleen	ENSSSCG00000006163	PKIA	69.1214	0.816915
Spleen	ENSSSCG00000006172	PI15	90.7256	0.917668
Spleen	ENSSSCG00000006183	SBSPON	227.724	0.951594
Spleen	ENSSSCG00000006187	MSC	123.396	0.966665
Spleen	ENSSSCG00000006474	NES	59.4538	0.95232
Spleen	ENSSSCG00000006788	ADORA3	53.5033	0.862996
Spleen	ENSSSCG00000006862	VCAM1	1910.27	0.900183
Spleen	ENSSSCG00000006911	TGFBR3	135.358	0.810183
Spleen	ENSSSCG00000006940	CCN1	74.7714	0.860609
Spleen	ENSSSCG00000007644		41.5691	0.853054
Spleen	ENSSSCG00000008103	MERTK	44.4825	0.821224
Spleen	ENSSSCG00000008294	ACTG2	404.879	0.952408
Spleen	ENSSSCG00000008340	ANTXR1	83.9758	0.812159
Spleen	ENSSSCG00000008443	EPAS1	316.988	0.823649
Spleen	ENSSSCG00000008557	EMILIN1	183.832	0.875593
Spleen	ENSSSCG00000009111	SYNPO2	57.2641	0.920998
Spleen	ENSSSCG00000009169	SLC39A8	113.758	0.826309
Spleen	ENSSSCG00000009699	HPGD	131.917	0.867103
Spleen	ENSSSCG00000010017	SMTN	107.965	0.847631
Spleen	ENSSSCG00000010447	ACTA2	1277.62	0.942843
Spleen	ENSSSCG00000010538	NKX2-3	38.68	0.955253
Spleen	ENSSSCG00000010561	TLX1	138.729	0.999599
Spleen	ENSSSCG00000010650	AFAP1L2	53.2672	0.838617
Spleen	ENSSSCG00000011046	ITGA8	117.771	0.924918
Spleen	ENSSSCG00000011090	NEBL	32.9487	0.810112
Spleen	ENSSSCG00000011245	ITGA9	73.1963	0.925234
Spleen	ENSSSCG00000011695	AGTR1	72.3115	0.839599
Spleen	ENSSSCG00000011704	WWTR1	67.239	0.858423
Spleen	ENSSSCG00000011813	P3H2	201.712	0.968156
Spleen	ENSSSCG00000011867	MYLK	359.086	0.947086
Spleen	ENSSSCG00000011904	UPK1B	50.3427	0.868236
Spleen	ENSSSCG00000012018	CHODL	48.7824	0.98307
Spleen	ENSSSCG00000012254	GPR82	396.908	0.99057
Spleen	ENSSSCG00000012766	BGN	416.088	0.861307
Spleen	ENSSSCG00000013088	LRRC10B	36.3148	0.981819
Spleen	ENSSSCG00000013316	WT1	75.0023	0.994388
Spleen	ENSSSCG00000013614	CNN1	207.015	0.957287
Spleen	ENSSSCG00000013788		310.523	0.955522
Spleen	ENSSSCG00000014047	FGFR4	100.894	0.982304
Spleen	ENSSSCG00000014822		42.4501	0.800001
Spleen	ENSSSCG00000015073	TAGLN	905.78	0.901569
Spleen	ENSSSCG00000015271	PRELP	185.341	0.904515
Spleen	ENSSSCG00000015294		61.0951	0.892517
Spleen	ENSSSCG00000015322	TFPI2	120.596	0.912567
Spleen	ENSSSCG00000015402	CACNA2D1	32.1891	0.903481
Spleen	ENSSSCG00000015796	PDLIM3	53.8595	0.961348
Spleen	ENSSSCG00000016018	FRZB	45.1648	0.935167
Spleen	ENSSSCG00000016233	SERPINE2	43.8033	0.853751
Spleen	ENSSSCG00000016574	KCP	73.945	0.923919
Spleen	ENSSSCG00000016618	CPED1	38.7438	0.882008
Spleen	ENSSSCG00000016859	C7	795.647	0.957862
Spleen	ENSSSCG00000016976	ZNF366	44.1227	0.834971
Spleen	ENSSSCG00000017012	SLIT3	37.3175	0.902538
Spleen	ENSSSCG00000018513	ssc-mir-145	99.7016	0.913175
Spleen	ENSSSCG00000020750		214.689	0.865936
Spleen	ENSSSCG00000020785	DES	422.918	0.966476
Spleen	ENSSSCG00000020967		117.57	0.839335
Spleen	ENSSSCG00000021374		35.8686	0.815856
Spleen	ENSSSCG00000022345		69.4705	0.934976
Spleen	ENSSSCG00000022429	KAZALD1	36.1377	0.968221
Spleen	ENSSSCG00000022679	COCH	156.494	0.985299
Spleen	ENSSSCG00000022741	PDGFRB	133.708	0.825024
Spleen	ENSSSCG00000023014		38.1948	0.864625
Spleen	ENSSSCG00000023258	CLEC4F	78.0246	0.996917
Spleen	ENSSSCG00000024009	CAMK2N1	97.2075	0.80872
Spleen	ENSSSCG00000024022	TRPC6	46.778	0.907037
Spleen	ENSSSCG00000024312	ID4	53.8404	0.817694
Spleen	ENSSSCG00000024591	ETV1	35.8573	0.890756
Spleen	ENSSSCG00000025531	SSPN	45.1914	0.834749
Spleen	ENSSSCG00000025858	ELN	534.603	0.890952
Spleen	ENSSSCG00000026004	MSRB3	42.8552	0.819632
Spleen	ENSSSCG00000026402		213.008	0.899004
Spleen	ENSSSCG00000026655	PTPN13	43.7714	0.808407
Spleen	ENSSSCG00000026707	XCR1	66.104	0.849562
Spleen	ENSSSCG00000027060	TBX2	37.5553	0.905741
Spleen	ENSSSCG00000027665		60.7362	0.811767
Spleen	ENSSSCG00000027726	DLL1	70.3835	0.90353
Spleen	ENSSSCG00000028529	REM1	50.3894	0.923085
Spleen	ENSSSCG00000028623	RARRES1	131.513	0.856587
Spleen	ENSSSCG00000028875	HAVCR2	51.0774	0.86196
Spleen	ENSSSCG00000028974	UST	82.1077	0.877626
Spleen	ENSSSCG00000029227	LDB2	47.9684	0.860284
Spleen	ENSSSCG00000029239	MZB1	335.574	0.845373
Spleen	ENSSSCG00000029331	PALLD	104.655	0.83503
Spleen	ENSSSCG00000029482	CHST15	109.223	0.820764
Spleen	ENSSSCG00000031037		1287.39	0.896501
Spleen	ENSSSCG00000031346	CMKLR1	61.1607	0.830785
Spleen	ENSSSCG00000031579	PCP4L1	93.7842	0.831028
Spleen	ENSSSCG00000031837	CMTM2	46.8215	0.86986
Spleen	ENSSSCG00000032108		111.32	0.930065
Spleen	ENSSSCG00000032162	P2RY13	99.807	0.921422
Spleen	ENSSSCG00000032237		48.3685	0.863348
Spleen	ENSSSCG00000032341	AIF1	689.79	0.814257
Spleen	ENSSSCG00000032419		161.986	0.900211
Spleen	ENSSSCG00000032749	PCDH18	37.3814	0.87417
Spleen	ENSSSCG00000033171	MAPK11	32.4586	0.855317
Spleen	ENSSSCG00000033258	TCF21	86.4986	0.983236
Spleen	ENSSSCG00000033640		2477.41	0.926671
Spleen	ENSSSCG00000034426		53.7456	0.896619
Spleen	ENSSSCG00000034441	MRGPRF	32.2396	0.903615
Spleen	ENSSSCG00000034689	GPIHBP1	77.3825	0.909019
Spleen	ENSSSCG00000035293		64.2387	0.823902
Spleen	ENSSSCG00000035379	JCHAIN	2604.7	0.916361
Spleen	ENSSSCG00000035420	HES4	49.2941	0.816583
Spleen	ENSSSCG00000035443		257.573	0.900091
Spleen	ENSSSCG00000035952	TGFB1I1	38.028	0.817
Spleen	ENSSSCG00000036007	MFAP4	92.2577	0.809466
Spleen	ENSSSCG00000036224		680.218	0.896484
Spleen	ENSSSCG00000036403	FAM180A	46.8592	0.931149
Spleen	ENSSSCG00000036445		666.359	0.822358
Spleen	ENSSSCG00000037025	PLVAP	642.571	0.829078
Spleen	ENSSSCG00000037449	CSF1	258.96	0.842305
Spleen	ENSSSCG00000037775	IGHM	3629	0.895546
Spleen	ENSSSCG00000037913		667.931	0.863554
Spleen	ENSSSCG00000038077	PPP1R14A	48.2119	0.839137
Spleen	ENSSSCG00000038204		177.61	0.866598
Spleen	ENSSSCG00000038719		36.8211	0.808589
Spleen	ENSSSCG00000038801	NPNT	83.8067	0.898325
Spleen	ENSSSCG00000039102		69.5114	0.862134
Spleen	ENSSSCG00000039146		174.7	0.896064
Spleen	ENSSSCG00000039500	MADCAM1	109.986	0.941652
Spleen	ENSSSCG00000039672		121.041	0.897396
Spleen	ENSSSCG00000039745	HMOX1	215.624	0.868485
Spleen	ENSSSCG00000039890	RASL11A	95.8807	0.945555
Spleen	ENSSSCG00000040009		47.9701	0.889477
Spleen	ENSSSCG00000040037	MTSS2	32.4267	0.866056
Spleen	ENSSSCG00000040042	PAEP	112.974	0.978133
Spleen	ENSSSCG00000040651		132.947	0.879966
Spleen	ENSSSCG00000040986		72.2531	0.819322
Spleen	ENSSSCG00000041880		1417.17	0.912038
Spleen	ENSSSCG00000044779		272.595	0.868129
Spleen	ENSSSCG00000045982		422.801	0.847332
Spleen	ENSSSCG00000047793		59.9967	0.867914
Spleen	ENSSSCG00000048391		2508.9	0.906953
Spleen	ENSSSCG00000050649		128.86	0.951611
Thymus	ENSSSCG00000000018	KIAA0930	188.551	0.813893
Thymus	ENSSSCG00000000253	KRT18	85.2479	0.910004
Thymus	ENSSSCG00000000299	TESPA1	85.0083	0.906916
Thymus	ENSSSCG00000000680	GPR162	57.5488	0.983659
Thymus	ENSSSCG00000000687	CD4	327.833	0.911921
Thymus	ENSSSCG00000001650	PTCRA	226.7	0.998627
Thymus	ENSSSCG00000001882	NEIL1	227.806	0.877586
Thymus	ENSSSCG00000002037	CDH24	294.989	0.930884
Thymus	ENSSSCG00000002507	BCL11B	144.956	0.884159
Thymus	ENSSSCG00000002627	GSTA4	77.4889	0.828756
Thymus	ENSSSCG00000002664	GSE1	176.299	0.861365
Thymus	ENSSSCG00000002774	RIPOR1	188.905	0.855846
Thymus	ENSSSCG00000002821		248.814	0.918509
Thymus	ENSSSCG00000003196	PTOV1	112.39	0.845399
Thymus	ENSSSCG00000003608	LCK	1049.61	0.858974
Thymus	ENSSSCG00000003909	PIK3R3	37.7895	0.885009
Thymus	ENSSSCG00000004010	ERMARD	313.112	0.811562
Thymus	ENSSSCG00000004167	MYB	166.326	0.89862
Thymus	ENSSSCG00000004193	ENPP1	119.793	0.90136
Thymus	ENSSSCG00000004236	PKIB	73.3728	0.843159
Thymus	ENSSSCG00000004600	TCF12	183.369	0.804613
Thymus	ENSSSCG00000004738	MAPKBP1	72.1589	0.832731
Thymus	ENSSSCG00000004894	SERPINB5	69.6012	0.969689
Thymus	ENSSSCG00000004928	CILP	67.9547	0.962304
Thymus	ENSSSCG00000005199	GLDC	59.0897	0.946242
Thymus	ENSSSCG00000005291	TLE1	83.5049	0.900086
Thymus	ENSSSCG00000005312	SIT1	351.519	0.851103
Thymus	ENSSSCG00000005510	PHF19	187.272	0.866146
Thymus	ENSSSCG00000005949	SLA	128.518	0.800559
Thymus	ENSSSCG00000006380	SLAMF1	129.024	0.927264
Thymus	ENSSSCG00000006392	IGSF8	152.5	0.809713
Thymus	ENSSSCG00000006396	IGSF9	38.2093	0.979607
Thymus	ENSSSCG00000006450	CD1E	523.022	0.992842
Thymus	ENSSSCG00000006452	CD1B	454.001	0.954119
Thymus	ENSSSCG00000006698	BCL9	86.4843	0.828364
Thymus	ENSSSCG00000006717	PHGDH	97.7704	0.950012
Thymus	ENSSSCG00000006898	MTF2	107.899	0.85159
Thymus	ENSSSCG00000007161	LZTS3	47.6472	0.863041
Thymus	ENSSSCG00000007430	NEURL2	39.1314	0.96231
Thymus	ENSSSCG00000007498	FAM209B	54.0877	0.926416
Thymus	ENSSSCG00000007811	SPNS1	389.794	0.841257
Thymus	ENSSSCG00000008032		162.272	0.90454
Thymus	ENSSSCG00000008119	KCNIP3	72.5844	0.943496
Thymus	ENSSSCG00000008213	CD8B	715.618	0.964925
Thymus	ENSSSCG00000008217	CD8A	487.621	0.893393
Thymus	ENSSSCG00000008434	TTC7A	366.753	0.907952
Thymus	ENSSSCG00000008840	GSX2	89.7298	0.999123
Thymus	ENSSSCG00000008902	PPAT	70.063	0.936049
Thymus	ENSSSCG00000009045	HHIP	194.262	0.984666
Thymus	ENSSSCG00000009148	LEF1	993.387	0.938661
Thymus	ENSSSCG00000009331	MEDAG	37.3804	0.844672
Thymus	ENSSSCG00000009434	RGCC	430.687	0.892204
Thymus	ENSSSCG00000009745	ADGRD1	53.7182	0.931909
Thymus	ENSSSCG00000009801	BCL7A	93.8955	0.81784
Thymus	ENSSSCG00000010055	GGT5	53.9156	0.927741
Thymus	ENSSSCG00000010056		44.7214	0.810095
Thymus	ENSSSCG00000010077		417.209	0.948219
Thymus	ENSSSCG00000010273	TBATA	146.146	0.999536
Thymus	ENSSSCG00000010430	CSTF2T	338.107	0.835561
Thymus	ENSSSCG00000010505	DNTT	220.785	0.991749
Thymus	ENSSSCG00000010577	ELOVL3	49.2908	0.970688
Thymus	ENSSSCG00000010613	ITPRIP	112.66	0.802185
Thymus	ENSSSCG00000010732	FAM53B	117.409	0.81595
Thymus	ENSSSCG00000011125	GATA3	114.427	0.830426
Thymus	ENSSSCG00000011171	CTSV	978.984	0.916913
Thymus	ENSSSCG00000011201	SATB1	702.23	0.948378
Thymus	ENSSSCG00000011238	ARPP21	60.4523	0.998341
Thymus	ENSSSCG00000011316	CCR9	264.784	0.960472
Thymus	ENSSSCG00000011977	DCBLD2	37.0819	0.810555
Thymus	ENSSSCG00000012152		168.87	0.895414
Thymus	ENSSSCG00000012267	JADE3	91.8502	0.80496
Thymus	ENSSSCG00000012525	BEX1	59.6251	0.860136
Thymus	ENSSSCG00000012528	BEX3	117.047	0.874986
Thymus	ENSSSCG00000012557	NUP62CL	61.6554	0.896907
Thymus	ENSSSCG00000012643	SH2D1A	452.311	0.904784
Thymus	ENSSSCG00000013073	FADS3	605.825	0.829265
Thymus	ENSSSCG00000013259	DGKZ	717.052	0.864044
Thymus	ENSSSCG00000013303	ABTB2	43.4544	0.926769
Thymus	ENSSSCG00000013517	UHRF1	1045.48	0.934958
Thymus	ENSSSCG00000013670	FBXL12	75.2039	0.833876
Thymus	ENSSSCG00000013773	ADGRL1	58.4795	0.823541
Thymus	ENSSSCG00000013869	CPAMD8	46.8661	0.983919
Thymus	ENSSSCG00000013894	IL12RB1	62.6851	0.808149
Thymus	ENSSSCG00000015093	CD3D	690.048	0.801367
Thymus	ENSSSCG00000015345	GLCCI1	90.5627	0.869807
Thymus	ENSSSCG00000015598	PACC1	49.008	0.846695
Thymus	ENSSSCG00000016035	COL5A2	543.761	0.84525
Thymus	ENSSSCG00000016473	EPHB6	47.6693	0.932999
Thymus	ENSSSCG00000016475		148.876	0.923673
Thymus	ENSSSCG00000016479	TRBV19	75.0207	0.902843
Thymus	ENSSSCG00000017260	WIPI1	117.436	0.815037
Thymus	ENSSSCG00000017261	ARSG	60.8536	0.935452
Thymus	ENSSSCG00000017262	SLC16A6	71.4683	0.887384
Thymus	ENSSSCG00000017342	KIF18B	86.4707	0.813381
Thymus	ENSSSCG00000017869	ITGAE	58.7692	0.883408
Thymus	ENSSSCG00000017893	PIMREG	73.1849	0.941349
Thymus	ENSSSCG00000018007	MYH3	41.3397	0.804489
Thymus	ENSSSCG00000019958	U6	63.1866	0.978918
Thymus	ENSSSCG00000021027	PGBD5	53.1904	0.992901
Thymus	ENSSSCG00000021540	C2CD4D	101.934	0.972454
Thymus	ENSSSCG00000021702	XRRA1	40.3176	0.844897
Thymus	ENSSSCG00000021911	NDRG4	192.041	0.952561
Thymus	ENSSSCG00000022202	TOX2	64.0875	0.937986
Thymus	ENSSSCG00000022305	DNAI4	47.0784	0.976009
Thymus	ENSSSCG00000022618	CMTM8	54.4003	0.803132
Thymus	ENSSSCG00000022635	BEX4	53.6315	0.931678
Thymus	ENSSSCG00000022705	SALL2	51.5411	0.931303
Thymus	ENSSSCG00000022722	CARMIL2	204.19	0.803517
Thymus	ENSSSCG00000023045	BAHCC1	38.7099	0.867392
Thymus	ENSSSCG00000023526	RAPGEF3	69.1976	0.908917
Thymus	ENSSSCG00000023571	SLC22A6	35.0967	0.993121
Thymus	ENSSSCG00000023852	CCL17	102.757	0.87193
Thymus	ENSSSCG00000023886	RPA3	1126	0.896206
Thymus	ENSSSCG00000023904	CFAP57	74.2861	0.995049
Thymus	ENSSSCG00000024146	ssc-mir-1249-1	51.1446	0.858448
Thymus	ENSSSCG00000024261	CBX2	71.3818	0.857286
Thymus	ENSSSCG00000024285	DLG4	88.6857	0.805555
Thymus	ENSSSCG00000024385	RNASEH2B	531.345	0.900177
Thymus	ENSSSCG00000024500	CFAP410	60.7141	0.81875
Thymus	ENSSSCG00000024777	HDAC4	71.7744	0.896659
Thymus	ENSSSCG00000024872	CPT1C	47.4874	0.906096
Thymus	ENSSSCG00000024900	TRBV25-1	184.703	0.871468
Thymus	ENSSSCG00000025114	FMNL3	168.361	0.810997
Thymus	ENSSSCG00000025176	NOTCH3	111.853	0.877914
Thymus	ENSSSCG00000025410	PRSS16	3728.04	0.999849
Thymus	ENSSSCG00000025588	FJX1	48.9367	0.871048
Thymus	ENSSSCG00000025644		1117.8	0.945144
Thymus	ENSSSCG00000025701	NCK1	211.67	0.875062
Thymus	ENSSSCG00000026005	SAMD13	40.4825	0.919841
Thymus	ENSSSCG00000026145	RAG1	526.037	0.999706
Thymus	ENSSSCG00000026257	STMN1	3142.77	0.856462
Thymus	ENSSSCG00000026427	RORC	263.351	0.980788
Thymus	ENSSSCG00000026818	CTC1	44.8082	0.801678
Thymus	ENSSSCG00000027859	HDAC7	727.979	0.893719
Thymus	ENSSSCG00000027928	TMEM9	93.3518	0.877959
Thymus	ENSSSCG00000027941	LSAMP	159.078	0.973877
Thymus	ENSSSCG00000028080	ELOVL4	79.2726	0.962317
Thymus	ENSSSCG00000028559	LZTS1	104.028	0.962565
Thymus	ENSSSCG00000029365	MSI1	114.987	0.983346
Thymus	ENSSSCG00000029449		272	0.937148
Thymus	ENSSSCG00000029728		354	0.98035
Thymus	ENSSSCG00000030155	PHF10	160.375	0.808171
Thymus	ENSSSCG00000030680	TCF7	693.248	0.90393
Thymus	ENSSSCG00000031380	MARCKSL1	1184.16	0.937436
Thymus	ENSSSCG00000031462	ZNRF1	233.412	0.852409
Thymus	ENSSSCG00000031924	NKX3-1	43.8689	0.890425
Thymus	ENSSSCG00000033759	TBXA2R	41.0944	0.899247
Thymus	ENSSSCG00000034219	TRBV30	72.4496	0.939355
Thymus	ENSSSCG00000034285	RAG2	194.919	0.999408
Thymus	ENSSSCG00000034493	ST3GAL6	65.6706	0.874062
Thymus	ENSSSCG00000034502	H6PD	72.6902	0.831013
Thymus	ENSSSCG00000034632	PDXP	68.6463	0.861546
Thymus	ENSSSCG00000035052	KREMEN2	61.4001	0.989284
Thymus	ENSSSCG00000035227	ESRP2	50.3363	0.844783
Thymus	ENSSSCG00000035284	BMF	270.744	0.84821
Thymus	ENSSSCG00000035357	BCL2L1	330.03	0.827967
Thymus	ENSSSCG00000035371	CSGALNACT1	139.373	0.950593
Thymus	ENSSSCG00000035392	IGFBP2	145.672	0.926401
Thymus	ENSSSCG00000035489	IFTAP	48.9688	0.898533
Thymus	ENSSSCG00000035507		128.517	0.965325
Thymus	ENSSSCG00000035650		229.499	0.879154
Thymus	ENSSSCG00000036013		530.897	0.985697
Thymus	ENSSSCG00000036022		37.1944	0.876511
Thymus	ENSSSCG00000036056	DNAH17	71.0278	0.977998
Thymus	ENSSSCG00000036208	SHMT1	86.0783	0.866822
Thymus	ENSSSCG00000036436	FZD1	39.4351	0.804412
Thymus	ENSSSCG00000036465		57.1233	0.970329
Thymus	ENSSSCG00000037019	CAMK4	165.654	0.921235
Thymus	ENSSSCG00000037067		54.5519	0.971948
Thymus	ENSSSCG00000037288		97.9205	0.939695
Thymus	ENSSSCG00000037358		93.2565	0.813781
Thymus	ENSSSCG00000037532	MNDA	316.846	0.890416
Thymus	ENSSSCG00000037885		292.446	0.875142
Thymus	ENSSSCG00000038038		67.1524	0.820318
Thymus	ENSSSCG00000038278	NTSR1	40.291	0.991602
Thymus	ENSSSCG00000038505	MSI2	74.8523	0.817787
Thymus	ENSSSCG00000038693	RAB19	384.418	0.965825
Thymus	ENSSSCG00000038701	EFNA2	114.692	0.951995
Thymus	ENSSSCG00000039080	TRIB2	239.853	0.860135
Thymus	ENSSSCG00000039135	ARHGAP33	35.0238	0.8891
Thymus	ENSSSCG00000039160	RTEL1	102.233	0.837831
Thymus	ENSSSCG00000039318	HS3ST3B1	58.3369	0.86159
Thymus	ENSSSCG00000039433		54.9902	0.940054
Thymus	ENSSSCG00000040155		64.9813	0.935206
Thymus	ENSSSCG00000040386		157.736	0.899994
Thymus	ENSSSCG00000040411	CCDC69	253.746	0.822281
Thymus	ENSSSCG00000041076		164.999	0.998311
Thymus	ENSSSCG00000041583		67.6153	0.827619
Thymus	ENSSSCG00000043992		117.781	0.905336
Thymus	ENSSSCG00000044738		64.2351	0.99731
Thymus	ENSSSCG00000045069		90.2564	0.919371
Thymus	ENSSSCG00000047051		122.76	0.938726
Thymus	ENSSSCG00000047129		70.6797	0.835942
Thymus	ENSSSCG00000047900	H2AC25	37.6519	0.805894
Thymus	ENSSSCG00000048122		43.3239	0.926944
Thymus	ENSSSCG00000048255		161.226	0.99424
Thymus	ENSSSCG00000048989	TRBV27	56.7724	0.882209
Thymus	ENSSSCG00000049534		64.3262	0.898045
Thymus	ENSSSCG00000049878		183.103	0.9594
Thymus	ENSSSCG00000050273		39.1906	0.854274
Thymus	ENSSSCG00000050449		101.759	0.853899
Thymus	ENSSSCG00000050780		166.409	0.955772
Thymus	ENSSSCG00000050954		67.0411	0.810595
Thymus	ENSSSCG00000051301		179.202	0.974346
Thymus	ENSSSCG00000051564		42.7875	0.947804

## Sheet: Supplementary Table S3
Table S3 Significantly enriched GO terms for tissue-specific expressed genes with expression levels greater than the 75% quantile
Tissue	ID	Description	GeneRatio	BgRatio	pvalue	p.adjust	qvalue	geneID	Count
Bone marrow	GO:0042168	heme metabolic process	6/79	16/6969	1.28104e-08	1.79346e-05	1.63569e-05	UROD/UROS/ALAS2/HMBS/BLVRB/ATP5IF1	6
Bone marrow	GO:0006778	porphyrin-containing compound metabolic process	6/79	18/6969	2.91659e-08	1.9714e-05	1.79798e-05	UROD/UROS/ALAS2/HMBS/BLVRB/ATP5IF1	6
Bone marrow	GO:0033013	tetrapyrrole metabolic process	6/79	19/6969	4.22444e-08	1.9714e-05	1.79798e-05	UROD/UROS/ALAS2/HMBS/BLVRB/ATP5IF1	6
Bone marrow	GO:0006783	heme biosynthetic process	5/79	11/6969	7.21657e-08	2.5258e-05	2.30361e-05	UROD/UROS/ALAS2/HMBS/ATP5IF1	5
Bone marrow	GO:0006779	porphyrin-containing compound biosynthetic process	5/79	12/6969	1.22618e-07	2.86109e-05	2.6094e-05	UROD/UROS/ALAS2/HMBS/ATP5IF1	5
Bone marrow	GO:0033014	tetrapyrrole biosynthetic process	5/79	12/6969	1.22618e-07	2.86109e-05	2.6094e-05	UROD/UROS/ALAS2/HMBS/ATP5IF1	5
Bone marrow	GO:0002262	myeloid cell homeostasis	8/79	56/6969	1.74134e-07	3.48268e-05	3.17631e-05	TRIM10/ANXA1/DMTN/ALAS2/KLF1/SLC4A1/ATP5IF1/GATA1	8
Bone marrow	GO:0019730	antimicrobial humoral response	7/79	39/6969	2.11081e-07	3.69391e-05	3.36896e-05	CXCL8/AZU1/LTF/NPG3/S100A12/PMAP-36/PMAP-23	7
Bone marrow	GO:0030218	erythrocyte differentiation	7/79	42/6969	3.60285e-07	5.60443e-05	5.11141e-05	TRIM10/DMTN/ALAS2/KLF1/SLC4A1/ATP5IF1/GATA1	7
Bone marrow	GO:0042440	pigment metabolic process	6/79	28/6969	5.40861e-07	7.57206e-05	6.90594e-05	UROD/UROS/ALAS2/HMBS/BLVRB/ATP5IF1	6
Bone marrow	GO:0034101	erythrocyte homeostasis	7/79	46/6969	6.89298e-07	8.77288e-05	8.00113e-05	TRIM10/DMTN/ALAS2/KLF1/SLC4A1/ATP5IF1/GATA1	7
Bone marrow	GO:0030099	myeloid cell differentiation	10/79	136/6969	2.63531e-06	0.000307453	0.000280406	TRIM10/CEBPE/DMTN/ALAS2/PRTN3/KLF1/SLC4A1/ATP5IF1/GATA1/LTF	10
Bone marrow	GO:0046148	pigment biosynthetic process	5/79	22/6969	3.7306e-06	0.000401757	0.000366414	UROD/UROS/ALAS2/HMBS/ATP5IF1	5
Bone marrow	GO:0097530	granulocyte migration	6/79	40/6969	4.94582e-06	0.000494582	0.000451073	C5AR2/ANXA1/S100A8/CXCL8/PRTN3/TREM1	6
Bone marrow	GO:0061844	antimicrobial humoral immune response mediated by antimicrobial peptide	5/79	25/6969	7.32895e-06	0.000684035	0.000623861	CXCL8/NPG3/S100A12/PMAP-36/PMAP-23	5
Bone marrow	GO:0061515	myeloid cell development	5/79	27/6969	1.09404e-05	0.000957285	0.000873072	DMTN/ALAS2/SLC4A1/GATA1/LTF	5
Bone marrow	GO:0048872	homeostasis of number of cells	8/79	97/6969	1.21933e-05	0.00100416	0.000915821	TRIM10/ANXA1/DMTN/ALAS2/KLF1/SLC4A1/ATP5IF1/GATA1	8
Bone marrow	GO:0048821	erythrocyte development	4/79	17/6969	3.25477e-05	0.00253149	0.0023088	DMTN/ALAS2/SLC4A1/GATA1	4
Bone marrow	GO:1990266	neutrophil migration	5/79	34/6969	3.54403e-05	0.00261139	0.00238167	C5AR2/S100A8/CXCL8/PRTN3/TREM1	5
Bone marrow	GO:0097529	myeloid leukocyte migration	6/79	58/6969	4.4354e-05	0.00310478	0.00283165	C5AR2/ANXA1/S100A8/CXCL8/PRTN3/TREM1	6
Bone marrow	GO:0071621	granulocyte chemotaxis	5/79	37/6969	5.40627e-05	0.00360418	0.00328712	C5AR2/ANXA1/S100A8/CXCL8/TREM1	5
Bone marrow	GO:0072593	reactive oxygen species metabolic process	6/79	61/6969	5.92269e-05	0.00364903	0.00332802	OLR1/HBZ/HBB/HBE1/ATP5IF1/MMP8	6
Bone marrow	GO:0030097	hemopoiesis	12/79	278/6969	5.99483e-05	0.00364903	0.00332802	TRIM10/CEBPE/ANXA1/DMTN/ALAS2/PRTN3/EPOR/KLF1/SLC4A1/ATP5IF1/GATA1/LTF	12
Bone marrow	GO:0006959	humoral immune response	7/79	90/6969	6.45405e-05	0.00376486	0.00343367	CXCL8/AZU1/LTF/NPG3/S100A12/PMAP-36/PMAP-23	7
Bone marrow	GO:0042742	defense response to bacterium	7/79	99/6969	0.000118524	0.00663733	0.00605344	AZU1/LTF/NPG3/TREM1/PGLYRP1/PMAP-36/PMAP-23	7
Bone marrow	GO:0048871	multicellular organismal-level homeostasis	10/79	219/6969	0.000165072	0.00888851	0.00810658	TRIM10/EPB42/ANXA1/SPP1/DMTN/ALAS2/KLF1/SLC4A1/ATP5IF1/GATA1	10
Bone marrow	GO:0009617	response to bacterium	9/79	180/6969	0.000181742	0.00942366	0.00859467	S100A8/CXCL8/AZU1/LTF/NPG3/TREM1/PGLYRP1/PMAP-36/PMAP-23	9
Bone marrow	GO:0036230	granulocyte activation	3/79	12/6969	0.000286585	0.0133739	0.0121974	ANXA1/IL18RAP/CXCL8	3
Bone marrow	GO:0042119	neutrophil activation	3/79	12/6969	0.000286585	0.0133739	0.0121974	ANXA1/IL18RAP/CXCL8	3
Bone marrow	GO:0043903	regulation of biological process involved in symbiotic interaction	3/79	12/6969	0.000286585	0.0133739	0.0121974	TRIM10/CXCL8/LTF	3
Bone marrow	GO:0030593	neutrophil chemotaxis	4/79	31/6969	0.00038144	0.016688	0.01522	C5AR2/S100A8/CXCL8/TREM1	4
Bone marrow	GO:0050829	defense response to Gram-negative bacterium	4/79	31/6969	0.00038144	0.016688	0.01522	NPG3/TREM1/PMAP-36/PMAP-23	4
Bone marrow	GO:0044403	biological process involved in symbiotic interaction	5/79	59/6969	0.000511191	0.0216869	0.0197791	TRIM10/CXCL8/AZU1/LTF/TREM1	5
Bone marrow	GO:0045087	innate immune response	11/79	302/6969	0.000546429	0.022491	0.0205125	TRIM10/FBXO9/ANXA1/IL18RAP/LTF/NPG3/S100A12/TREM1/PGLYRP1/PMAP-36/PMAP-23	11
Bone marrow	GO:0006954	inflammatory response	10/79	256/6969	0.000578188	0.022491	0.0205125	OLR1/ANXA1/S100A8/CXCL8/ALOX5AP/AZU1/ALOX15/CCRL2/MMP8/S100A12	10
Bone marrow	GO:1990748	cellular detoxification	3/79	15/6969	0.000578341	0.022491	0.0205125	HBZ/HBB/HBE1	3
Bone marrow	GO:0002274	myeloid leukocyte activation	5/79	62/6969	0.000643483	0.024348	0.0222061	ANXA1/IL18RAP/CXCL8/AZU1/MMP8	5
Bone marrow	GO:0007155	cell adhesion	12/79	360/6969	0.000667404	0.0245886	0.0224255	OLR1/ANXA1/S100A8/CXCL8/SPP1/ATP4B/DMTN/TFRC/AZU1/ICAM4/ALOX15/GATA1	12
Bone marrow	GO:0042743	hydrogen peroxide metabolic process	3/79	16/6969	0.000706011	0.0246632	0.0224935	HBZ/HBB/HBE1	3
Bone marrow	GO:0098542	defense response to other organism	13/79	416/6969	0.000719691	0.0246632	0.0224935	TRIM10/FBXO9/ANXA1/IL18RAP/CXCL8/AZU1/LTF/NPG3/S100A12/TREM1/PGLYRP1/PMAP-36/PMAP-23	13
Bone marrow	GO:0060326	cell chemotaxis	6/79	96/6969	0.000722278	0.0246632	0.0224935	C5AR2/ANXA1/S100A8/CXCL8/AZU1/TREM1	6
Bone marrow	GO:0051707	response to other organism	14/79	484/6969	0.000946718	0.0306399	0.0279445	TRIM10/FBXO9/ANXA1/S100A8/IL18RAP/CXCL8/AZU1/LTF/NPG3/S100A12/TREM1/PGLYRP1/PMAP-36/PMAP-23	14
Bone marrow	GO:0043207	response to external biotic stimulus	14/79	486/6969	0.000985663	0.0306399	0.0279445	TRIM10/FBXO9/ANXA1/S100A8/IL18RAP/CXCL8/AZU1/LTF/NPG3/S100A12/TREM1/PGLYRP1/PMAP-36/PMAP-23	14
Bone marrow	GO:0006935	chemotaxis	7/79	140/6969	0.00098644	0.0306399	0.0279445	C5AR2/ANXA1/S100A8/CXCL8/AZU1/CCRL2/TREM1	7
Bone marrow	GO:0097237	cellular response to toxic substance	3/79	18/6969	0.00101209	0.0306399	0.0279445	HBZ/HBB/HBE1	3
Bone marrow	GO:0098754	detoxification	3/79	18/6969	0.00101209	0.0306399	0.0279445	HBZ/HBB/HBE1	3
Bone marrow	GO:0042330	taxis	7/79	141/6969	0.00102863	0.0306399	0.0279445	C5AR2/ANXA1/S100A8/CXCL8/AZU1/CCRL2/TREM1	7
Bone marrow	GO:0006909	phagocytosis	5/79	69/6969	0.0010507	0.0306455	0.0279496	CEBPE/ANXA1/AZU1/PRTN3/ALOX15	5
Bone marrow	GO:0050900	leukocyte migration	6/79	105/6969	0.00115677	0.0330507	0.0301432	C5AR2/ANXA1/S100A8/CXCL8/PRTN3/TREM1	6
Bone marrow	GO:0042592	homeostatic process	14/79	497/6969	0.001225	0.0342863	0.0312702	TRIM10/EPB42/ANXA1/SPP1/ATP4B/DMTN/TFRC/ALAS2/KLF1/HK3/SLC4A1/RHCE/ATP5IF1/GATA1	14
Bone marrow	GO:0009607	response to biotic stimulus	14/79	498/6969	0.001249	0.0342863	0.0312702	TRIM10/FBXO9/ANXA1/S100A8/IL18RAP/CXCL8/AZU1/LTF/NPG3/S100A12/TREM1/PGLYRP1/PMAP-36/PMAP-23	14
Bone marrow	GO:0030595	leukocyte chemotaxis	5/79	73/6969	0.00135567	0.0364988	0.033288	C5AR2/ANXA1/S100A8/CXCL8/TREM1	5
Bone marrow	GO:0042060	wound healing	6/79	111/6969	0.00154243	0.0407435	0.0371593	ANXA1/DMTN/SLC4A1/ALOX15/GATA1/F7	6
Bone marrow	GO:0071277	cellular response to calcium ion	3/79	21/6969	0.00160973	0.0417338	0.0380624	ALOX5AP/DMTN/ALOX15	3
Bone marrow	GO:0032640	tumor necrosis factor production	4/79	47/6969	0.00188506	0.0471266	0.0429809	C5AR2/AZU1/MMP8/LTF	4
Bone marrow	GO:0032680	regulation of tumor necrosis factor production	4/79	47/6969	0.00188506	0.0471266	0.0429809	C5AR2/AZU1/MMP8/LTF	4
Bone marrow	GO:0071706	tumor necrosis factor superfamily cytokine production	4/79	48/6969	0.00203892	0.0492152	0.0448858	C5AR2/AZU1/MMP8/LTF	4
Bone marrow	GO:1903555	regulation of tumor necrosis factor superfamily cytokine production	4/79	48/6969	0.00203892	0.0492152	0.0448858	C5AR2/AZU1/MMP8/LTF	4
Bone marrow	GO:0006979	response to oxidative stress	5/79	88/6969	0.00309905	0.0734585	0.0669964	ANXA1/STX2/WNT16/EPX/MPO	5
Bone marrow	GO:0031214	biomineral tissue development	4/79	54/6969	0.00314822	0.0734585	0.0669964	SPP1/ALOX15/GATA1/LTF	4
Bone marrow	GO:0002819	regulation of adaptive immune response	4/79	55/6969	0.00336628	0.0749209	0.0683301	LGALS13/ANXA1/TFRC/ALOX15	4
Bone marrow	GO:0050764	regulation of phagocytosis	3/79	27/6969	0.00337144	0.0749209	0.0683301	AZU1/PRTN3/ALOX15	3
Bone marrow	GO:0051701	biological process involved in interaction with host	3/79	27/6969	0.00337144	0.0749209	0.0683301	TRIM10/CXCL8/LTF	3
Bone marrow	GO:0006897	endocytosis	7/79	174/6969	0.00342561	0.0749352	0.0683432	CEBPE/ANXA1/CXCL8/TFRC/AZU1/PRTN3/ALOX15	7
Bone marrow	GO:0098657	import into cell	8/79	229/6969	0.00420704	0.0906132	0.082642	CEBPE/ANXA1/CXCL8/ATP4B/TFRC/AZU1/PRTN3/ALOX15	8
Bone marrow	GO:0001909	leukocyte mediated cytotoxicity	3/79	30/6969	0.00456701	0.0968759	0.0883538	IL18RAP/AZU1/TREM1	3
Bone marrow	GO:0009611	response to wounding	6/79	140/6969	0.0049329	0.103075	0.0940079	ANXA1/DMTN/SLC4A1/ALOX15/GATA1/F7	6
Bone marrow	GO:0001774	microglial cell activation	2/79	10/6969	0.00538314	0.109223	0.0996148	AZU1/MMP8	2
Bone marrow	GO:0033032	regulation of myeloid cell apoptotic process	2/79	10/6969	0.00538314	0.109223	0.0996148	ANXA1/GATA1	2
Bone marrow	GO:0009636	response to toxic substance	3/79	32/6969	0.00548959	0.109792	0.100133	HBZ/HBB/HBE1	3
Bone marrow	GO:0002269	leukocyte activation involved in inflammatory response	2/79	11/6969	0.00653124	0.126996	0.115824	AZU1/MMP8	2
Bone marrow	GO:0033687	osteoblast proliferation	2/79	11/6969	0.00653124	0.126996	0.115824	GATA1/LTF	2
Bone marrow	GO:0032101	regulation of response to external stimulus	9/79	301/6969	0.00668918	0.128286	0.117	C5AR2/ANXA1/S100A8/IL18RAP/CXCL8/DMTN/ALOX15/MMP8/LTF	9
Bone marrow	GO:0046394	carboxylic acid biosynthetic process	5/79	106/6969	0.00684688	0.129536	0.11814	ANXA1/ALOX5AP/UROS/ALOX15/SDS	5
Bone marrow	GO:0051592	response to calcium ion	3/79	35/6969	0.00706984	0.12967	0.118263	ALOX5AP/DMTN/ALOX15	3
Bone marrow	GO:0007596	blood coagulation	4/79	68/6969	0.00719545	0.12967	0.118263	DMTN/SLC4A1/GATA1/F7	4
Bone marrow	GO:0002250	adaptive immune response	6/79	153/6969	0.00755539	0.12967	0.118263	LGALS13/ANXA1/TFRC/BMX/ALOX15/TREM1	6
Bone marrow	GO:0007599	hemostasis	4/79	69/6969	0.00757359	0.12967	0.118263	DMTN/SLC4A1/GATA1/F7	4
Bone marrow	GO:0002443	leukocyte mediated immunity	5/79	109/6969	0.00768887	0.12967	0.118263	LGALS13/IL18RAP/TFRC/AZU1/TREM1	5
Bone marrow	GO:0016053	organic acid biosynthetic process	5/79	109/6969	0.00768887	0.12967	0.118263	ANXA1/ALOX5AP/UROS/ALOX15/SDS	5
Bone marrow	GO:0030851	granulocyte differentiation	2/79	12/6969	0.00778017	0.12967	0.118263	CEBPE/GATA1	2
Bone marrow	GO:0033028	myeloid cell apoptotic process	2/79	12/6969	0.00778017	0.12967	0.118263	ANXA1/GATA1	2
Bone marrow	GO:0043470	regulation of carbohydrate catabolic process	2/79	12/6969	0.00778017	0.12967	0.118263	SLC4A1/PPP1R3B	2
Bone marrow	GO:0061900	glial cell activation	2/79	12/6969	0.00778017	0.12967	0.118263	AZU1/MMP8	2
Bone marrow	GO:0050817	coagulation	4/79	70/6969	0.00796461	0.131182	0.119642	DMTN/SLC4A1/GATA1/F7	4
Bone marrow	GO:0001775	cell activation	9/79	310/6969	0.00806189	0.13124	0.119695	LGALS13/ANXA1/IL18RAP/CXCL8/DMTN/TFRC/AZU1/GATA1/MMP8	9
Bone marrow	GO:0050830	defense response to Gram-positive bacterium	3/79	38/6969	0.00889393	0.141984	0.129494	NPG3/PMAP-36/PMAP-23	3
Bone marrow	GO:0018198	peptidyl-cysteine modification	2/79	13/6969	0.00912756	0.141984	0.129494	S100A8/HMBS	2
Bone marrow	GO:0043277	apoptotic cell clearance	2/79	13/6969	0.00912756	0.141984	0.129494	ANXA1/ALOX15	2
Bone marrow	GO:0090303	positive regulation of wound healing	2/79	13/6969	0.00912756	0.141984	0.129494	ANXA1/DMTN	2
Bone marrow	GO:0006690	icosanoid metabolic process	3/79	39/6969	0.00955751	0.145436	0.132642	ANXA1/ALOX5AP/ALOX15	3
Bone marrow	GO:0008360	regulation of cell shape	3/79	39/6969	0.00955751	0.145436	0.132642	ANXA1/DMTN/PEAK3	3
Bone marrow	GO:0002573	myeloid leukocyte differentiation	4/79	74/6969	0.00966112	0.145436	0.132642	CEBPE/PRTN3/GATA1/LTF	4
Bone marrow	GO:0045785	positive regulation of cell adhesion	5/79	117/6969	0.0102828	0.150772	0.137509	ANXA1/DMTN/TFRC/AZU1/ALOX15	5
Bone marrow	GO:0045744	negative regulation of G protein-coupled receptor signaling pathway	2/79	14/6969	0.0105711	0.150772	0.137509	CXCL8/RGS2	2
Bone marrow	GO:0097028	dendritic cell differentiation	2/79	14/6969	0.0105711	0.150772	0.137509	PRTN3/GATA1	2
Bone marrow	GO:0150076	neuroinflammatory response	2/79	14/6969	0.0105711	0.150772	0.137509	AZU1/MMP8	2
Bone marrow	GO:1903036	positive regulation of response to wounding	2/79	14/6969	0.0105711	0.150772	0.137509	ANXA1/DMTN	2
Bone marrow	GO:0098609	cell-cell adhesion	7/79	215/6969	0.0106617	0.150772	0.137509	OLR1/ANXA1/S100A8/DMTN/TFRC/ICAM4/GATA1	7
Bone marrow	GO:0006090	pyruvate metabolic process	3/79	41/6969	0.0109695	0.152052	0.138676	HK3/SLC4A1/SDS	3
Bone marrow	GO:0030282	bone mineralization	3/79	41/6969	0.0109695	0.152052	0.138676	ALOX15/GATA1/LTF	3
Bone marrow	GO:0010799	regulation of peptidyl-threonine phosphorylation	2/79	15/6969	0.0121084	0.16458	0.150102	DMTN/AZU1	2
Bone marrow	GO:0030574	collagen catabolic process	2/79	15/6969	0.0121084	0.16458	0.150102	MMP9/MMP8	2
Bone marrow	GO:0051346	negative regulation of hydrolase activity	4/79	82/6969	0.013723	0.184733	0.168482	SERPINB10/ANXA1/ATP5IF1/RGS2	4
Bone marrow	GO:0016052	carbohydrate catabolic process	3/79	45/6969	0.0141384	0.188512	0.171928	HK3/SLC4A1/PPP1R3B	3
Bone marrow	GO:0071248	cellular response to metal ion	3/79	46/6969	0.0150034	0.194936	0.177787	ALOX5AP/DMTN/ALOX15	3
Bone marrow	GO:0016192	vesicle-mediated transport	11/79	466/6969	0.0153482	0.194936	0.177787	CEBPE/ANXA1/CXCL8/DMTN/STX2/TFRC/AZU1/PRTN3/ALOX15/TBC1D8B/SFT2D2	11
Bone marrow	GO:0010517	regulation of phospholipase activity	2/79	17/6969	0.0154556	0.194936	0.177787	ANXA1/RGS2	2
Bone marrow	GO:0031640	killing of cells of another organism	2/79	17/6969	0.0154556	0.194936	0.177787	AZU1/TREM1	2
Bone marrow	GO:0070527	platelet aggregation	2/79	17/6969	0.0154556	0.194936	0.177787	DMTN/GATA1	2
Bone marrow	GO:0141061	disruption of cell in another organism	2/79	17/6969	0.0154556	0.194936	0.177787	AZU1/TREM1	2
Bone marrow	GO:0002706	regulation of lymphocyte mediated immunity	3/79	47/6969	0.0158979	0.196965	0.179638	LGALS13/IL18RAP/TFRC	3
Bone marrow	GO:1902075	cellular response to salt	3/79	47/6969	0.0158979	0.196965	0.179638	ALOX5AP/DMTN/ALOX15	3
Bone marrow	GO:0002822	regulation of adaptive immune response based on somatic recombination of immune receptors built from immunoglobulin superfamily domains	3/79	48/6969	0.0168218	0.204792	0.186777	LGALS13/ANXA1/TFRC	3
Bone marrow	GO:0034109	homotypic cell-cell adhesion	2/79	18/6969	0.017261	0.204792	0.186777	DMTN/GATA1	2
Bone marrow	GO:0044409	entry into host	2/79	18/6969	0.017261	0.204792	0.186777	TRIM10/CXCL8	2
Bone marrow	GO:0141060	disruption of anatomical structure in another organism	2/79	18/6969	0.017261	0.204792	0.186777	AZU1/TREM1	2
Bone marrow	GO:2000379	positive regulation of reactive oxygen species metabolic process	2/79	18/6969	0.017261	0.204792	0.186777	OLR1/MMP8	2
Bone marrow	GO:0034599	cellular response to oxidative stress	3/79	49/6969	0.0177753	0.209121	0.190725	ANXA1/STX2/WNT16	3
Bone marrow	GO:0001906	cell killing	3/79	50/6969	0.0187585	0.218849	0.199597	IL18RAP/AZU1/TREM1	3
Bone marrow	GO:1901568	fatty acid derivative metabolic process	2/79	19/6969	0.0191515	0.219771	0.200438	FAR2/ALOX15	2
Bone marrow	GO:1903556	negative regulation of tumor necrosis factor superfamily cytokine production	2/79	19/6969	0.0191515	0.219771	0.200438	C5AR2/LTF	2
Bone marrow	GO:0071241	cellular response to inorganic substance	3/79	52/6969	0.020814	0.234024	0.213437	ALOX5AP/DMTN/ALOX15	3
Bone marrow	GO:0032956	regulation of actin cytoskeleton organization	4/79	93/6969	0.0208747	0.234024	0.213437	SPTB/DMTN/PEAK3/ALOX15	4
Bone marrow	GO:0002682	regulation of immune system process	10/79	425/6969	0.0210622	0.234024	0.213437	LGALS13/C5AR2/ANXA1/IL18RAP/TFRC/BMX/ALOX15/GATA1/MMP8/LTF	10
Bone marrow	GO:0048870	cell motility	10/79	425/6969	0.0210622	0.234024	0.213437	C5AR2/SLC22A16/ANXA1/S100A8/CXCL8/DMTN/AZU1/PRTN3/S100A12/TREM1	10
Bone marrow	GO:0002252	immune effector process	6/79	192/6969	0.0213044	0.234851	0.214191	LGALS13/ANXA1/IL18RAP/TFRC/AZU1/TREM1	6
Bone marrow	GO:0051336	regulation of hydrolase activity	7/79	250/6969	0.0226985	0.248265	0.226425	SERPINB10/ANXA1/S100A8/PRTN3/TBC1D8B/ATP5IF1/RGS2	7
Bone marrow	GO:0046456	icosanoid biosynthetic process	2/79	21/6969	0.0231791	0.251556	0.229427	ANXA1/ALOX5AP	2
Bone marrow	GO:0030155	regulation of cell adhesion	6/79	198/6969	0.024359	0.262328	0.239251	ANXA1/CXCL8/DMTN/TFRC/AZU1/ALOX15	6
Bone marrow	GO:0002520	immune system development	3/79	56/6969	0.0252826	0.267907	0.244339	LGALS13/EPB42/TFRC	3
Bone marrow	GO:0006826	iron ion transport	2/79	22/6969	0.0253122	0.267907	0.244339	TFRC/LTF	2
Bone marrow	GO:0002697	regulation of immune effector process	4/79	99/6969	0.0255867	0.267907	0.244339	LGALS13/ANXA1/IL18RAP/TFRC	4
Bone marrow	GO:0016477	cell migration	9/79	376/6969	0.0256425	0.267907	0.244339	C5AR2/ANXA1/S100A8/CXCL8/DMTN/AZU1/PRTN3/S100A12/TREM1	9
Bone marrow	GO:0032970	regulation of actin filament-based process	4/79	101/6969	0.0272887	0.279209	0.254647	SPTB/DMTN/PEAK3/ALOX15	4
Bone marrow	GO:0019752	carboxylic acid metabolic process	8/79	319/6969	0.0273458	0.279209	0.254647	ARG1/ANXA1/ALOX5AP/UROS/HK3/SLC4A1/ALOX15/SDS	8
Bone marrow	GO:0006636	unsaturated fatty acid biosynthetic process	2/79	23/6969	0.027522	0.279209	0.254647	ANXA1/ALOX15	2
Bone marrow	GO:0008344	adult locomotory behavior	2/79	23/6969	0.027522	0.279209	0.254647	AGTPBP1/SNCG	2
Bone marrow	GO:0050878	regulation of body fluid levels	4/79	102/6969	0.0281647	0.283673	0.258718	DMTN/SLC4A1/GATA1/F7	4
Bone marrow	GO:0040011	locomotion	8/79	323/6969	0.0291733	0.289664	0.264182	C5AR2/ANXA1/S100A8/CXCL8/DMTN/AZU1/CCRL2/TREM1	8
Bone marrow	GO:0043436	oxoacid metabolic process	8/79	323/6969	0.0291733	0.289664	0.264182	ARG1/ANXA1/ALOX5AP/UROS/HK3/SLC4A1/ALOX15/SDS	8
Bone marrow	GO:0032963	collagen metabolic process	2/79	24/6969	0.0298067	0.289853	0.264355	MMP9/MMP8	2
Bone marrow	GO:0044000	movement in host	2/79	24/6969	0.0298067	0.289853	0.264355	TRIM10/CXCL8	2
Bone marrow	GO:0006082	organic acid metabolic process	8/79	325/6969	0.0301182	0.289853	0.264355	ARG1/ANXA1/ALOX5AP/UROS/HK3/SLC4A1/ALOX15/SDS	8
Bone marrow	GO:0022604	regulation of cell morphogenesis	3/79	60/6969	0.0302276	0.289853	0.264355	ANXA1/DMTN/PEAK3	3
Bone marrow	GO:0030100	regulation of endocytosis	3/79	60/6969	0.0302276	0.289853	0.264355	AZU1/PRTN3/ALOX15	3
Bone marrow	GO:0050727	regulation of inflammatory response	4/79	105/6969	0.0308929	0.294218	0.268335	ANXA1/S100A8/ALOX15/MMP8	4
Bone marrow	GO:0042129	regulation of T cell proliferation	3/79	61/6969	0.0315379	0.298212	0.271978	LGALS13/ANXA1/TFRC	3
Bone marrow	GO:0007159	leukocyte cell-cell adhesion	4/79	106/6969	0.0318358	0.298212	0.271978	OLR1/ANXA1/S100A8/TFRC	4
Bone marrow	GO:0060191	regulation of lipase activity	2/79	25/6969	0.0321643	0.298212	0.271978	ANXA1/RGS2	2
Bone marrow	GO:1902106	negative regulation of leukocyte differentiation	2/79	25/6969	0.0321643	0.298212	0.271978	ANXA1/LTF	2
Bone marrow	GO:0045321	leukocyte activation	7/79	270/6969	0.0327349	0.301506	0.274983	LGALS13/ANXA1/IL18RAP/CXCL8/TFRC/AZU1/MMP8	7
Bone marrow	GO:0010035	response to inorganic substance	4/79	108/6969	0.0337724	0.309029	0.281843	ANXA1/ALOX5AP/DMTN/ALOX15	4
Bone marrow	GO:0044248	cellular catabolic process	10/79	460/6969	0.0340391	0.309447	0.282225	UROD/ARG1/S100A8/TENT5C/HBZ/HBB/HBE1/BLVRB/ATP5IF1/SDS	10
Bone marrow	GO:0002444	myeloid leukocyte mediated immunity	2/79	26/6969	0.0345928	0.312451	0.284965	AZU1/TREM1	2
Bone marrow	GO:0002703	regulation of leukocyte mediated immunity	3/79	64/6969	0.0356458	0.315015	0.287303	LGALS13/IL18RAP/TFRC	3
Bone marrow	GO:0062197	cellular response to chemical stress	3/79	64/6969	0.0356458	0.315015	0.287303	ANXA1/STX2/WNT16	3
Bone marrow	GO:0072330	monocarboxylic acid biosynthetic process	3/79	64/6969	0.0356458	0.315015	0.287303	ANXA1/ALOX15/SDS	3
Bone marrow	GO:0001503	ossification	4/79	110/6969	0.0357767	0.315015	0.287303	SPP1/ALOX15/GATA1/LTF	4
Bone marrow	GO:0003014	renal system process	2/79	27/6969	0.0370905	0.320536	0.292338	SLC4A1/TBC1D8B	2
Bone marrow	GO:0070555	response to interleukin-1	2/79	27/6969	0.0370905	0.320536	0.292338	ANXA1/CXCL8	2
Bone marrow	GO:1903707	negative regulation of hemopoiesis	2/79	27/6969	0.0370905	0.320536	0.292338	ANXA1/LTF	2
Bone marrow	GO:0006096	glycolytic process	2/79	28/6969	0.0396555	0.330463	0.301392	HK3/SLC4A1	2
Bone marrow	GO:0006879	intracellular iron ion homeostasis	2/79	28/6969	0.0396555	0.330463	0.301392	TFRC/ALAS2	2
Bone marrow	GO:0018107	peptidyl-threonine phosphorylation	2/79	28/6969	0.0396555	0.330463	0.301392	DMTN/AZU1	2
Bone marrow	GO:0030500	regulation of bone mineralization	2/79	28/6969	0.0396555	0.330463	0.301392	GATA1/LTF	2
Bone marrow	GO:0042116	macrophage activation	2/79	28/6969	0.0396555	0.330463	0.301392	AZU1/MMP8	2
Bone marrow	GO:0046330	positive regulation of JNK cascade	2/79	28/6969	0.0396555	0.330463	0.301392	WNT16/MMP8	2
Bone marrow	GO:0050865	regulation of cell activation	5/79	167/6969	0.0405199	0.335668	0.306139	LGALS13/ANXA1/DMTN/TFRC/MMP8	5
Bone marrow	GO:0002683	negative regulation of immune system process	4/79	115/6969	0.0410847	0.338345	0.30858	C5AR2/ANXA1/ALOX15/LTF	4
Bone marrow	GO:0098771	inorganic ion homeostasis	5/79	168/6969	0.0414041	0.338981	0.309161	EPB42/ATP4B/TFRC/ALAS2/RHCE	5
Bone marrow	GO:0010811	positive regulation of cell-substrate adhesion	2/79	29/6969	0.042286	0.342313	0.312199	DMTN/ALOX15	2
Bone marrow	GO:0043086	negative regulation of catalytic activity	5/79	169/6969	0.0423001	0.342313	0.312199	SERPINB10/ANXA1/SLC4A1/ATP5IF1/RGS2	5
Bone marrow	GO:0010038	response to metal ion	3/79	70/6969	0.044647	0.352412	0.32141	ALOX5AP/DMTN/ALOX15	3
Bone marrow	GO:1902074	response to salt	3/79	70/6969	0.044647	0.352412	0.32141	ALOX5AP/DMTN/ALOX15	3
Bone marrow	GO:0032612	interleukin-1 production	2/79	30/6969	0.0449803	0.352412	0.32141	ANXA1/AZU1	2
Bone marrow	GO:0032652	regulation of interleukin-1 production	2/79	30/6969	0.0449803	0.352412	0.32141	ANXA1/AZU1	2
Bone marrow	GO:0032760	positive regulation of tumor necrosis factor production	2/79	30/6969	0.0449803	0.352412	0.32141	AZU1/MMP8	2
Bone marrow	GO:0061024	membrane organization	5/79	172/6969	0.0450584	0.352412	0.32141	ANXA1/STX2/SLC4A1/ALOX15/ATP5IF1	5
Bone marrow	GO:0071887	leukocyte apoptotic process	2/79	31/6969	0.0477365	0.361838	0.330007	LGALS13/ANXA1	2
Bone marrow	GO:1903557	positive regulation of tumor necrosis factor superfamily cytokine production	2/79	31/6969	0.0477365	0.361838	0.330007	AZU1/MMP8	2
Bone marrow	GO:2000377	regulation of reactive oxygen species metabolic process	2/79	31/6969	0.0477365	0.361838	0.330007	OLR1/MMP8	2
Bone marrow	GO:0002699	positive regulation of immune effector process	3/79	72/6969	0.0478763	0.361838	0.330007	ANXA1/IL18RAP/TFRC	3
Bone marrow	GO:0042098	T cell proliferation	3/79	72/6969	0.0478763	0.361838	0.330007	LGALS13/ANXA1/TFRC	3
Bone marrow	GO:0000902	cell morphogenesis	6/79	233/6969	0.0480727	0.361838	0.330007	EPB42/ANXA1/MEGF9/DMTN/PEAK3/GATA1	6
Bone marrow	GO:0001817	regulation of cytokine production	6/79	233/6969	0.0480727	0.361838	0.330007	LGALS13/C5AR2/ANXA1/AZU1/MMP8/LTF	6
Bone marrow	GO:0010628	positive regulation of gene expression	8/79	358/6969	0.0488879	0.366006	0.333808	CEBPE/ANXA1/TENT5C/CXCL8/TFRC/AZU1/WNT16/MMP8	8
Jejunum	GO:0045216	cell-cell junction organization	13/255	53/6969	3.53732e-08	7.68307e-05	6.72836e-05	EPHA2/TJP2/EXT1/CDH17/CLDN4/NPHP1/POF1B/F2RL1/GCG/MARVELD2/CLDN7/OCLN/UGT8	13
Jejunum	GO:0120193	tight junction organization	9/255	28/6969	3.83368e-07	0.000257476	0.000225482	EPHA2/EXT1/CLDN4/NPHP1/POF1B/GCG/MARVELD2/CLDN7/OCLN	9
Jejunum	GO:0015748	organophosphate ester transport	10/255	36/6969	3.95792e-07	0.000257476	0.000225482	SLC44A4/KCNN4/MFSD2A/XKR9/MTTP/SLC25A5/APOC3/APOA1/PLSCR1/APOA4	10
Jejunum	GO:0006869	lipid transport	19/255	137/6969	4.74173e-07	0.000257476	0.000225482	SLC5A8/KCNN4/MFSD2A/XKR9/MTTP/HNF1A/PLA2G12B/RBP2/SLC51A/GRAMD1C/APOC3/CROT/FABP6/ABCD3/APOA1/LIMA1/PLSCR1/FABP2/APOA4	19
Jejunum	GO:0010876	lipid localization	20/255	155/6969	7.68297e-07	0.000333748	0.000292276	SLC5A8/KCNN4/MFSD2A/XKR9/MTTP/HNF1A/PLA2G12B/RBP2/SLC51A/GRAMD1C/C3/APOC3/CROT/FABP6/ABCD3/APOA1/LIMA1/PLSCR1/FABP2/APOA4	20
Jejunum	GO:0015914	phospholipid transport	8/255	24/6969	1.27321e-06	0.000439846	0.00038519	KCNN4/MFSD2A/XKR9/MTTP/APOC3/APOA1/PLSCR1/APOA4	8
Jejunum	GO:0070830	bicellular tight junction assembly	8/255	25/6969	1.81359e-06	0.000439846	0.00038519	EPHA2/CLDN4/NPHP1/POF1B/GCG/MARVELD2/CLDN7/OCLN	8
Jejunum	GO:0120192	tight junction assembly	8/255	25/6969	1.81359e-06	0.000439846	0.00038519	EPHA2/CLDN4/NPHP1/POF1B/GCG/MARVELD2/CLDN7/OCLN	8
Jejunum	GO:0022600	digestive system process	9/255	33/6969	1.82256e-06	0.000439846	0.00038519	KCNN4/GCNT3/VDR/TFF3/TFF2/APOA1/LIMA1/FABP2/APOA4	9
Jejunum	GO:0007043	cell-cell junction assembly	10/255	43/6969	2.38015e-06	0.000516969	0.00045273	EPHA2/CDH17/CLDN4/NPHP1/POF1B/GCG/MARVELD2/CLDN7/OCLN/UGT8	10
Jejunum	GO:0050892	intestinal absorption	6/255	13/6969	3.12934e-06	0.000617902	0.000541121	GCNT3/VDR/APOA1/LIMA1/FABP2/APOA4	6
Jejunum	GO:0043297	apical junction assembly	8/255	28/6969	4.73643e-06	0.000857293	0.000750765	EPHA2/CLDN4/NPHP1/POF1B/GCG/MARVELD2/CLDN7/OCLN	8
Jejunum	GO:0006638	neutral lipid metabolic process	9/255	39/6969	8.25855e-06	0.00119584	0.00104724	MFSD2A/FAAH/DGAT1/GPAT3/PNLIPRP2/ABHD6/C3/APOC3/APOA4	9
Jejunum	GO:0006639	acylglycerol metabolic process	9/255	39/6969	8.25855e-06	0.00119584	0.00104724	MFSD2A/FAAH/DGAT1/GPAT3/PNLIPRP2/ABHD6/C3/APOC3/APOA4	9
Jejunum	GO:0007586	digestion	9/255	39/6969	8.25855e-06	0.00119584	0.00104724	KCNN4/GCNT3/VDR/TFF3/TFF2/APOA1/LIMA1/FABP2/APOA4	9
Jejunum	GO:0060429	epithelium development	28/255	313/6969	9.05778e-06	0.00122959	0.0010768	SLC44A4/ATP2C2/SPINT2/EPHA2/LUZP1/MFSD2A/GATA6/MYO6/TJP2/EXT1/CLDN4/NPHP1/AREG/TBX3/DLG3/POF1B/EHF/LGR4/F2RL1/ST14/IRF6/MARVELD2/VDR/CLCN2/GATA4/CASP3/RAB25/BMP2	28
Jejunum	GO:0019752	carboxylic acid metabolic process	28/255	319/6969	1.29646e-05	0.00165641	0.00145059	CYP2D6/ALDH5A1/FA2H/GPT2/MFSD2A/CTH/FAAH/VNN1/ASS1/HNF4A/ABAT/SDSL/HNF1A/DAO/HKDC1/GOT1/EPHX1/C3/APOC3/CROT/DPEP1/DDC/GSTO1/IDH1/NAGS/GIP/FBP1/APOA4	28
Jejunum	GO:0030855	epithelial cell differentiation	20/255	188/6969	1.55359e-05	0.00187089	0.00163842	SLC44A4/SPINT2/EPHA2/GATA6/MYO6/TJP2/EXT1/TBX3/POF1B/EHF/F2RL1/ST14/IRF6/MARVELD2/VDR/CLCN2/GATA4/CASP3/RAB25/BMP2	20
Jejunum	GO:0043436	oxoacid metabolic process	28/255	323/6969	1.6366e-05	0.00187089	0.00163842	CYP2D6/ALDH5A1/FA2H/GPT2/MFSD2A/CTH/FAAH/VNN1/ASS1/HNF4A/ABAT/SDSL/HNF1A/DAO/HKDC1/GOT1/EPHX1/C3/APOC3/CROT/DPEP1/DDC/GSTO1/IDH1/NAGS/GIP/FBP1/APOA4	28
Jejunum	GO:0006082	organic acid metabolic process	28/255	325/6969	1.83554e-05	0.0019934	0.0017457	CYP2D6/ALDH5A1/FA2H/GPT2/MFSD2A/CTH/FAAH/VNN1/ASS1/HNF4A/ABAT/SDSL/HNF1A/DAO/HKDC1/GOT1/EPHX1/C3/APOC3/CROT/DPEP1/DDC/GSTO1/IDH1/NAGS/GIP/FBP1/APOA4	28
Jejunum	GO:0015711	organic anion transport	14/255	104/6969	2.252e-05	0.00229049	0.00200588	SLC5A8/SLC44A4/SLC1A1/SLC25A15/HNF1A/PLA2G12B/RBP2/SLC51A/SLC25A5/CROT/CFTR/FABP6/ABCD3/FABP2	14
Jejunum	GO:0009888	tissue development	37/255	498/6969	2.32002e-05	0.00229049	0.00200588	SLC44A4/ATP2C2/SPINT2/EPHA2/LUZP1/MFSD2A/GATA6/MYO6/GCNT3/SEMA6D/TJP2/EXT1/OSR2/GATA5/CLDN4/NPHP1/AREG/TBX3/HNF1A/SEMA3B/DLG3/POF1B/EHF/LGR4/F2RL1/ST14/IRF6/MARVELD2/VDR/CLCN2/PHLDA2/GATA4/OVOL1/CASP3/RAB25/BMP2/ISG15	37
Jejunum	GO:0008544	epidermis development	12/255	80/6969	2.91994e-05	0.0026788	0.00234593	SLC44A4/EPHA2/GATA6/MYO6/EXT1/CLDN4/LGR4/ST14/IRF6/VDR/OVOL1/CASP3	12
Jejunum	GO:0051707	response to other organism	36/255	484/6969	2.96e-05	0.0026788	0.00234593	KRT8/CHGA/EPHA2/GATA6/FRK/LRRC19/C5/EXT1/ATP1B1/RSAD2/OASL/COL17A1/NR1I2/IRF7/LGR4/C3/CCL25/LYPD8/F2RL1/C6/BATF2/FCN2/GPR15LG/CFB/BPI/LBP/SPAI-2/PLSCR1/EREG/BMP2/SLPI/ISG15/PYCARD/REG4/LEAP2/OAS1	36
Jejunum	GO:0043207	response to external biotic stimulus	36/255	486/6969	3.23438e-05	0.00281003	0.00246085	KRT8/CHGA/EPHA2/GATA6/FRK/LRRC19/C5/EXT1/ATP1B1/RSAD2/OASL/COL17A1/NR1I2/IRF7/LGR4/C3/CCL25/LYPD8/F2RL1/C6/BATF2/FCN2/GPR15LG/CFB/BPI/LBP/SPAI-2/PLSCR1/EREG/BMP2/SLPI/ISG15/PYCARD/REG4/LEAP2/OAS1	36
Jejunum	GO:0098542	defense response to other organism	32/255	416/6969	4.47315e-05	0.00373098	0.00326736	CHGA/EPHA2/GATA6/FRK/LRRC19/C5/ATP1B1/RSAD2/OASL/COL17A1/NR1I2/IRF7/LGR4/C3/CCL25/LYPD8/F2RL1/C6/BATF2/FCN2/GPR15LG/CFB/BPI/LBP/SPAI-2/PLSCR1/EREG/SLPI/ISG15/PYCARD/LEAP2/OAS1	32
Jejunum	GO:0006812	monoatomic cation transport	23/255	253/6969	4.63796e-05	0.00373098	0.00326736	SLC5A8/ATP2C2/KCNN4/SLC30A4/SLC1A1/ATP1B1/PDZK1/ATP1A1/CLCA1/SLC5A1/SLC5A4/HEPH/GCG/OTOP2/VDR/CRACR2B/MT3/KCNJ13/SLC35G1/KCNE3/SLC31A1/SPINK1/PRSS8	23
Jejunum	GO:0046486	glycerolipid metabolic process	15/255	126/6969	5.04942e-05	0.00389833	0.00341392	MFSD2A/FAAH/DGAT1/CDS1/GPAT3/GAL3ST1/PNLIPRP2/BPNT1/ABHD6/PLD1/C3/APOC3/DPEP1/APOA1/APOA4	15
Jejunum	GO:0042592	homeostatic process	36/255	497/6969	5.20496e-05	0.00389833	0.00341392	ATP2C2/KCNN4/MFSD2A/SLC28A2/LRRC19/SLC1A1/TJP2/EXT1/ATP1B1/ATP1A1/HNF4A/SLC9A2/MTTP/HNF1A/HKDC1/PLA2G12B/GOT1/ABHD6/SLC25A5/LGR4/APOC3/GCG/CFTR/ST6GALNAC1/VDR/TFF3/MT3/TFF2/GPR15LG/SLC35G1/KCNE3/LIMA1/CASP3/SLC31A1/ISG15/APOA4	36
Jejunum	GO:0009607	response to biotic stimulus	36/255	498/6969	5.42976e-05	0.00393114	0.00344266	KRT8/CHGA/EPHA2/GATA6/FRK/LRRC19/C5/EXT1/ATP1B1/RSAD2/OASL/COL17A1/NR1I2/IRF7/LGR4/C3/CCL25/LYPD8/F2RL1/C6/BATF2/FCN2/GPR15LG/CFB/BPI/LBP/SPAI-2/PLSCR1/EREG/BMP2/SLPI/ISG15/PYCARD/REG4/LEAP2/OAS1	36
Jejunum	GO:0030001	metal ion transport	21/255	222/6969	5.62137e-05	0.00393859	0.00344917	SLC5A8/ATP2C2/KCNN4/SLC30A4/SLC1A1/ATP1B1/ATP1A1/CLCA1/SLC5A1/SLC5A4/HEPH/GCG/VDR/CRACR2B/MT3/KCNJ13/SLC35G1/KCNE3/SLC31A1/SPINK1/PRSS8	21
Jejunum	GO:0006641	triglyceride metabolic process	7/255	29/6969	6.32306e-05	0.00429178	0.00375848	MFSD2A/DGAT1/GPAT3/PNLIPRP2/C3/APOC3/APOA4	7
Jejunum	GO:0009410	response to xenobiotic stimulus	9/255	52/6969	9.45244e-05	0.00615316	0.00538856	CYP2D6/GATA6/CRYZ/SLC1A1/HNF4A/DPEP1/GSTO1/GATA4/FBP1	9
Jejunum	GO:0015908	fatty acid transport	8/255	41/6969	9.63202e-05	0.00615316	0.00538856	SLC5A8/HNF1A/PLA2G12B/RBP2/CROT/FABP6/ABCD3/FABP2	8
Jejunum	GO:0045087	innate immune response	25/255	302/6969	0.000101403	0.00629279	0.00551084	FRK/LRRC19/C5/ATP1B1/RSAD2/OASL/COL17A1/NR1I2/IRF7/LGR4/C3/CCL25/F2RL1/C6/FCN2/CFB/BPI/LBP/SPAI-2/PLSCR1/EREG/SLPI/ISG15/PYCARD/OAS1	25
Jejunum	GO:0043588	skin development	10/255	65/6969	0.000109255	0.00659174	0.00577264	EPHA2/GATA6/EXT1/CLDN4/LGR4/ST14/IRF6/VDR/OVOL1/CASP3	10
Jejunum	GO:0042632	cholesterol homeostasis	6/255	23/6969	0.000135116	0.00772297	0.00676331	HNF4A/MTTP/PLA2G12B/APOC3/LIMA1/APOA4	6
Jejunum	GO:0055092	sterol homeostasis	6/255	23/6969	0.000135116	0.00772297	0.00676331	HNF4A/MTTP/PLA2G12B/APOC3/LIMA1/APOA4	6
Jejunum	GO:0006644	phospholipid metabolic process	15/255	138/6969	0.000144254	0.00803381	0.00703552	SMPD3/MFSD2A/GATA6/CDS1/GPAT3/PLA2G12B/PNLIPRP2/BPNT1/ABHD6/PLD1/PLPP2/ENPP7/DPEP1/APOA1/APOA4	15
Jejunum	GO:0015718	monocarboxylic acid transport	9/255	56/6969	0.00017128	0.00925413	0.0081042	SLC5A8/HNF1A/PLA2G12B/RBP2/SLC51A/CROT/FABP6/ABCD3/FABP2	9
Jejunum	GO:0061180	mammary gland epithelium development	6/255	24/6969	0.000174687	0.00925413	0.0081042	ATP2C2/EPHA2/AREG/TBX3/IRF6/VDR	6
Jejunum	GO:0051049	regulation of transport	32/255	451/6969	0.000206952	0.0107024	0.0093725	CHGA/ATP2C2/KCNN4/DNAJC6/MYO6/SLC1A1/ATP1B1/PDZK1/ATP1A1/HNF4A/SDC1/RSAD2/HNF1A/CHCHD10/PLD1/SLC25A5/C3/F2RL1/APOC3/GCG/CRACR2B/TFF2/KCNJ13/GIP/KCNE3/APOA1/SPINK1/PRSS8/RAB25/BMP2/APOA4/PYCARD	32
Jejunum	GO:0034330	cell junction organization	16/255	160/6969	0.00023198	0.0117177	0.0102617	EPHA2/SLC1A1/TJP2/EXT1/CDH17/CLDN4/NPHP1/CHCHD10/POF1B/F2RL1/GCG/MARVELD2/CLDN7/OCLN/RHOD/UGT8	16
Jejunum	GO:0042742	defense response to bacterium	12/255	99/6969	0.000241603	0.0119264	0.0104444	CHGA/EPHA2/LYPD8/F2RL1/GPR15LG/BPI/LBP/SPAI-2/SLPI/ISG15/PYCARD/LEAP2	12
Jejunum	GO:0043616	keratinocyte proliferation	5/255	17/6969	0.000271826	0.0125619	0.0110009	IRF6/VDR/GPR15LG/OVOL1/EREG	5
Jejunum	GO:0046461	neutral lipid catabolic process	5/255	17/6969	0.000271826	0.0125619	0.0110009	FAAH/PNLIPRP2/ABHD6/APOC3/APOA4	5
Jejunum	GO:0046464	acylglycerol catabolic process	5/255	17/6969	0.000271826	0.0125619	0.0110009	FAAH/PNLIPRP2/ABHD6/APOC3/APOA4	5
Jejunum	GO:0003382	epithelial cell morphogenesis	4/255	10/6969	0.000308885	0.0139703	0.0122344	SPINT2/POF1B/ST14/RAB25	4
Jejunum	GO:0044255	cellular lipid metabolic process	26/255	344/6969	0.000320064	0.0139703	0.0122344	CYP2D6/FA2H/SMPD3/MFSD2A/GATA6/FAAH/DGAT1/CDS1/GPAT3/HNF1A/GAL3ST1/PLA2G12B/PNLIPRP2/BPNT1/EPHX1/ABHD6/PLD1/C3/PLPP2/APOC3/CROT/ENPP7/DPEP1/GIP/APOA1/APOA4	26
Jejunum	GO:0006066	alcohol metabolic process	13/255	117/6969	0.0003216	0.0139703	0.0122344	ITPK1/HSD11B2/SORD/MSMO1/HNF1A/GOT1/CYP51A1/TPK1/CLCN2/IDH1/APOA1/LIMA1/BMP2	13
Jejunum	GO:0006956	complement activation	6/255	27/6969	0.000350285	0.014918	0.0130643	C5/CFI/C3/C6/FCN2/CFB	6
Jejunum	GO:0009913	epidermal cell differentiation	8/255	50/6969	0.000407033	0.0170015	0.0148888	SLC44A4/EPHA2/GATA6/MYO6/ST14/IRF6/VDR/CASP3	8
Jejunum	GO:0032787	monocarboxylic acid metabolic process	17/255	186/6969	0.000435076	0.0173573	0.0152005	CYP2D6/ALDH5A1/FA2H/MFSD2A/FAAH/VNN1/ABAT/HNF1A/HKDC1/EPHX1/C3/APOC3/CROT/IDH1/GIP/FBP1/APOA4	17
Jejunum	GO:0006811	monoatomic ion transport	24/255	313/6969	0.000443631	0.0173573	0.0152005	SLC5A8/ATP2C2/KCNN4/SLC30A4/SLC1A1/ATP1B1/PDZK1/ATP1A1/CLCA1/SLC5A1/SLC5A4/HEPH/GCG/CFTR/OTOP2/VDR/CRACR2B/MT3/KCNJ13/SLC35G1/KCNE3/SLC31A1/SPINK1/PRSS8	24
Jejunum	GO:0140352	export from cell	20/255	240/6969	0.000467873	0.0173573	0.0152005	SLC44A4/CHGA/KCNN4/SLC30A4/ATP1B1/ATP1A1/HNF4A/SDC1/RSAD2/MTTP/TBX3/HNF1A/F2RL1/GCG/GPR15LG/GIP/SLC35G1/KCNE3/RAB25/BMP2	20
Jejunum	GO:0055090	acylglycerol homeostasis	4/255	11/6969	0.000471493	0.0173573	0.0152005	HNF4A/PLA2G12B/APOC3/APOA4	4
Jejunum	GO:0070328	triglyceride homeostasis	4/255	11/6969	0.000471493	0.0173573	0.0152005	HNF4A/PLA2G12B/APOC3/APOA4	4
Jejunum	GO:0071825	protein-lipid complex organization	4/255	11/6969	0.000471493	0.0173573	0.0152005	MFSD2A/MTTP/APOC3/APOA4	4
Jejunum	GO:0071827	plasma lipoprotein particle organization	4/255	11/6969	0.000471493	0.0173573	0.0152005	MFSD2A/MTTP/APOC3/APOA4	4
Jejunum	GO:0015849	organic acid transport	11/255	92/6969	0.000492929	0.0175515	0.0153705	SLC5A8/SLC1A1/SLC25A15/HNF1A/PLA2G12B/RBP2/SLC51A/CROT/FABP6/ABCD3/FABP2	11
Jejunum	GO:0046942	carboxylic acid transport	11/255	92/6969	0.000492929	0.0175515	0.0153705	SLC5A8/SLC1A1/SLC25A15/HNF1A/PLA2G12B/RBP2/SLC51A/CROT/FABP6/ABCD3/FABP2	11
Jejunum	GO:2000145	regulation of cell motility	20/255	245/6969	0.000609781	0.021362	0.0187075	CARMIL1/SPINT2/EPHA2/SEMA6D/CLDN4/SEMA3B/ABHD6/CCL25/F2RL1/DPP4/EPHA1/PHLDA2/DPEP1/RHOD/GPR15LG/SST/TAC4/RAB25/BMP2/PYCARD	20
Jejunum	GO:0046460	neutral lipid biosynthetic process	4/255	12/6969	0.000687012	0.022609	0.0197995	MFSD2A/DGAT1/GPAT3/C3	4
Jejunum	GO:0046463	acylglycerol biosynthetic process	4/255	12/6969	0.000687012	0.022609	0.0197995	MFSD2A/DGAT1/GPAT3/C3	4
Jejunum	GO:0060444	branching involved in mammary gland duct morphogenesis	4/255	12/6969	0.000687012	0.022609	0.0197995	EPHA2/AREG/TBX3/VDR	4
Jejunum	GO:0090207	regulation of triglyceride metabolic process	4/255	12/6969	0.000687012	0.022609	0.0197995	MFSD2A/C3/APOC3/APOA4	4
Jejunum	GO:0002253	activation of immune response	14/255	143/6969	0.00070401	0.0228225	0.0199866	KCNN4/LRRC19/C5/RSAD2/CFI/IRF7/LGR4/C3/F2RL1/C6/FCN2/CFB/PLSCR1/PYCARD	14
Jejunum	GO:0050829	defense response to Gram-negative bacterium	6/255	31/6969	0.000770543	0.0246121	0.0215537	CHGA/LYPD8/F2RL1/BPI/LBP/PYCARD	6
Jejunum	GO:0071466	cellular response to xenobiotic stimulus	6/255	32/6969	0.000919719	0.0289511	0.0253536	CYP2D6/CRYZ/HNF4A/DPEP1/GSTO1/FBP1	6
Jejunum	GO:0046503	glycerolipid catabolic process	5/255	22/6969	0.000995529	0.0304548	0.0266704	FAAH/PNLIPRP2/ABHD6/APOC3/APOA4	5
Jejunum	GO:0140115	export across plasma membrane	5/255	22/6969	0.000995529	0.0304548	0.0266704	SLC30A4/ATP1B1/ATP1A1/SLC35G1/KCNE3	5
Jejunum	GO:0046903	secretion	20/255	256/6969	0.00105861	0.0319347	0.0279664	SLC44A4/CHGA/KCNN4/MYO6/HNF4A/SDC1/RSAD2/MTTP/TBX3/HNF1A/PLA2G12B/SLC51A/F2RL1/GCG/VDR/TFF2/GPR15LG/GIP/RAB25/BMP2	20
Jejunum	GO:0015850	organic hydroxy compound transport	10/255	86/6969	0.00110118	0.0326033	0.028552	CHGA/SLC18B1/AQP10/HNF1A/SLC51A/GRAMD1C/APOC3/APOA1/LIMA1/APOA4	10
Jejunum	GO:0040012	regulation of locomotion	20/255	257/6969	0.00111079	0.0326033	0.028552	CARMIL1/SPINT2/EPHA2/SEMA6D/CLDN4/SEMA3B/ABHD6/CCL25/F2RL1/DPP4/EPHA1/PHLDA2/DPEP1/RHOD/GPR15LG/SST/TAC4/RAB25/BMP2/PYCARD	20
Jejunum	GO:0006520	amino acid metabolic process	12/255	118/6969	0.00120499	0.0339013	0.0296887	ALDH5A1/GPT2/CTH/ASS1/HNF4A/ABAT/SDSL/DAO/GOT1/DPEP1/DDC/NAGS	12
Jejunum	GO:0046890	regulation of lipid biosynthetic process	8/255	59/6969	0.00126565	0.0339013	0.0296887	MFSD2A/ABHD6/C3/APOC3/CLCN2/GIP/BMP2/APOA4	8
Jejunum	GO:0006814	sodium ion transport	7/255	46/6969	0.0012748	0.0339013	0.0296887	SLC5A8/ATP1B1/ATP1A1/SLC5A1/SLC5A4/KCNE3/PRSS8	7
Jejunum	GO:0055088	lipid homeostasis	7/255	46/6969	0.0012748	0.0339013	0.0296887	HNF4A/MTTP/PLA2G12B/GOT1/APOC3/LIMA1/APOA4	7
Jejunum	GO:0000041	transition metal ion transport	6/255	34/6969	0.00128385	0.0339013	0.0296887	ATP2C2/SLC30A4/SLC1A1/HEPH/MT3/SLC31A1	6
Jejunum	GO:0010565	regulation of cellular ketone metabolic process	6/255	34/6969	0.00128385	0.0339013	0.0296887	MFSD2A/APOC3/CLCN2/GIP/BMP2/APOA4	6
Jejunum	GO:0010837	regulation of keratinocyte proliferation	4/255	14/6969	0.0013111	0.0339013	0.0296887	IRF6/VDR/GPR15LG/OVOL1	4
Jejunum	GO:0034204	lipid translocation	4/255	14/6969	0.0013111	0.0339013	0.0296887	KCNN4/MFSD2A/XKR9/PLSCR1	4
Jejunum	GO:0045332	phospholipid translocation	4/255	14/6969	0.0013111	0.0339013	0.0296887	KCNN4/MFSD2A/XKR9/PLSCR1	4
Jejunum	GO:0060603	mammary gland duct morphogenesis	4/255	14/6969	0.0013111	0.0339013	0.0296887	EPHA2/AREG/TBX3/VDR	4
Jejunum	GO:0044242	cellular lipid catabolic process	9/255	74/6969	0.00140828	0.0359856	0.031514	SMPD3/MFSD2A/FAAH/PNLIPRP2/ABHD6/PLD1/APOC3/CROT/APOA4	9
Jejunum	GO:0055085	transmembrane transport	25/255	360/6969	0.00143224	0.0361724	0.0316776	SLC5A8/SLC44A4/ATP2C2/KCNN4/SLC30A4/SLC28A2/SLC1A1/ATP1B1/AQP10/PDZK1/ATP1A1/SLC25A15/SLC15A1/HNF1A/SLC5A1/SLC25A5/C3/CFTR/OTOP2/VDR/KCNJ13/SLC35G1/ABCD3/KCNE3/SLC31A1	25
Jejunum	GO:0008610	lipid biosynthetic process	19/255	245/6969	0.00153505	0.0383233	0.0335612	FA2H/MFSD2A/DGAT1/MSMO1/CDS1/GPAT3/HNF1A/GAL3ST1/BPNT1/ABHD6/PLD1/C3/APOC3/CYP51A1/FAXDC2/CLCN2/GIP/BMP2/APOA4	19
Jejunum	GO:0030334	regulation of cell migration	18/255	227/6969	0.00158497	0.0391198	0.0342588	CARMIL1/EPHA2/SEMA6D/CLDN4/SEMA3B/ABHD6/CCL25/F2RL1/DPP4/EPHA1/PHLDA2/DPEP1/RHOD/GPR15LG/SST/RAB25/BMP2/PYCARD	18
Jejunum	GO:0009395	phospholipid catabolic process	4/255	15/6969	0.00173692	0.0412122	0.0360911	SMPD3/PNLIPRP2/ABHD6/PLD1	4
Jejunum	GO:0097006	regulation of plasma lipoprotein particle levels	4/255	15/6969	0.00173692	0.0412122	0.0360911	MFSD2A/MTTP/APOC3/APOA4	4
Jejunum	GO:0097035	regulation of membrane lipid distribution	4/255	15/6969	0.00173692	0.0412122	0.0360911	KCNN4/MFSD2A/XKR9/PLSCR1	4
Jejunum	GO:0015918	sterol transport	6/255	36/6969	0.00174901	0.0412122	0.0360911	HNF1A/GRAMD1C/APOC3/APOA1/LIMA1/APOA4	6
Jejunum	GO:0044089	positive regulation of cellular component biogenesis	13/255	140/6969	0.00176594	0.0412122	0.0360911	CARMIL1/PLEK2/CHGA/EPHA2/CDH17/NPHP1/SDC1/F2RL1/MMP1/GCG/EPHA1/ISG15/PYCARD	13
Jejunum	GO:0048878	chemical homeostasis	22/255	306/6969	0.00178359	0.0412122	0.0360911	ATP2C2/SLC1A1/EXT1/ATP1B1/ATP1A1/HNF4A/SLC9A2/MTTP/HNF1A/HKDC1/PLA2G12B/GOT1/APOC3/GCG/CFTR/VDR/MT3/SLC35G1/KCNE3/LIMA1/SLC31A1/APOA4	22
Jejunum	GO:0051336	regulation of hydrolase activity	19/255	250/6969	0.00194039	0.0443634	0.0388507	EPHA2/ARHGEF19/SLC1A1/CLDN4/CCL25/F2RL1/APOC3/EPHA1/RAPGEFL1/DPEP1/ARHGEF16/MT3/FAM162A/SPINK1/BMP2/SLPI/APOA4/PYCARD/OAS1	19
Jejunum	GO:0044283	small molecule biosynthetic process	17/255	213/6969	0.00198407	0.0448895	0.0393115	FA2H/CTH/ASS1/MSMO1/HNF1A/GOT1/APOC3/CYP51A1/TPK1/GCG/CLCN2/NAGS/GIP/FBP1/G6PC1/BMP2/APOA4	17
Jejunum	GO:0034329	cell junction assembly	11/255	109/6969	0.00203543	0.0455768	0.0399134	EPHA2/CDH17/CLDN4/NPHP1/POF1B/GCG/MARVELD2/CLDN7/OCLN/RHOD/UGT8	11
Jejunum	GO:0016042	lipid catabolic process	12/255	126/6969	0.00212354	0.0470647	0.0412164	SMPD3/MFSD2A/FAAH/PLA2G12B/PNLIPRP2/ABHD6/PLD1/PLA1A/APOC3/CROT/DPEP1/APOA4	12
Jejunum	GO:0002064	epithelial cell development	8/255	64/6969	0.00215869	0.0473604	0.0414754	SPINT2/EPHA2/TJP2/POF1B/F2RL1/ST14/MARVELD2/RAB25	8
Jejunum	GO:0061138	morphogenesis of a branching epithelium	9/255	79/6969	0.00223767	0.0483856	0.0423732	SPINT2/EPHA2/EXT1/AREG/TBX3/LGR4/ST14/VDR/BMP2	9
Jejunum	GO:0042044	fluid transport	4/255	16/6969	0.00224998	0.0483856	0.0423732	EXT1/AQP10/SLC5A1/CFTR	4
Lymph	GO:0030198	extracellular matrix organization	11/117	74/6969	3.19215e-08	1.57799e-05	1.38774e-05	FBLN1/MMP14/PDPN/SFRP2/POSTN/FMOD/FAP/CAV2/AEBP1/ECM2/DPT	11
Lymph	GO:0043062	extracellular structure organization	11/117	74/6969	3.19215e-08	1.57799e-05	1.38774e-05	FBLN1/MMP14/PDPN/SFRP2/POSTN/FMOD/FAP/CAV2/AEBP1/ECM2/DPT	11
Lymph	GO:0045229	external encapsulating structure organization	11/117	74/6969	3.19215e-08	1.57799e-05	1.38774e-05	FBLN1/MMP14/PDPN/SFRP2/POSTN/FMOD/FAP/CAV2/AEBP1/ECM2/DPT	11
Lymph	GO:0040011	locomotion	18/117	323/6969	6.10811e-06	0.00187851	0.00165204	CDH11/PDPN/PLPP3/SFRP2/STC1/ADRA2A/ACKR4/APOD/ACKR3/PLK2/CCL2/SFRP1/DEFB1/DEFB1/HSD3B7/CXCL9/SNAI2/CLDN5	18
Lymph	GO:0008285	negative regulation of cell population proliferation	15/117	231/6969	6.33349e-06	0.00187851	0.00165204	RERG/P3H3/TNFRSF9/SFRP2/APOD/SRPX/FAP/ACKR3/CAV1/CAV2/CCL2/SFRP1/VSIG4/DPT/SNAI2	15
Lymph	GO:0016477	cell migration	19/117	376/6969	1.34858e-05	0.00333325	0.00293139	MMP14/CDH11/PDPN/PLPP3/PLAT/SFRP2/STC1/ADRA2A/APOD/FAP/PLK2/CCL2/CLEC14A/SFRP1/DEFB1/HSD3B7/CXCL9/SNAI2/CLDN5	19
Lymph	GO:0048870	cell motility	20/117	425/6969	2.21664e-05	0.00469611	0.00412995	MMP14/CDH11/PDPN/PLPP3/PLAT/SFRP2/STC1/ADRA2A/APOD/FAP/PLK2/CCL2/CLEC14A/SFRP1/DEFB1/DEFB1/HSD3B7/CXCL9/SNAI2/CLDN5	20
Lymph	GO:0007155	cell adhesion	18/117	360/6969	2.69775e-05	0.00500095	0.00439804	VWF/CDH13/CDH11/PDPN/PLPP3/SIGLEC1/PCK1/POSTN/APOD/FAP/CAV1/PECAM1/ECM2/LYVE1/VSIG4/CDH5/SNAI2/CLDN5	18
Lymph	GO:0030199	collagen fibril organization	4/117	12/6969	3.36685e-05	0.00554782	0.00487898	SFRP2/FMOD/AEBP1/DPT	4
Lymph	GO:0090101	negative regulation of transmembrane receptor protein serine/threonine kinase signaling pathway	6/117	39/6969	4.08687e-05	0.00606083	0.00533014	SFRP2/CHRDL1/CAV1/CAV2/SFRP1/PMEPA1	6
Lymph	GO:2000145	regulation of cell motility	14/117	245/6969	5.51409e-05	0.00743399	0.00653776	CDH11/PDPN/PLPP3/SFRP2/STC1/ADRA2A/APOD/PLK2/CCL2/SFRP1/DEFB1/DEFB1/SNAI2/CLDN5	14
Lymph	GO:0040012	regulation of locomotion	14/117	257/6969	9.25823e-05	0.0114416	0.0100622	CDH11/PDPN/PLPP3/SFRP2/STC1/ADRA2A/APOD/PLK2/CCL2/SFRP1/DEFB1/DEFB1/SNAI2/CLDN5	14
Lymph	GO:0050680	negative regulation of epithelial cell proliferation	6/117	46/6969	0.000106626	0.0121636	0.0106971	SFRP2/CAV1/CAV2/CCL2/SFRP1/SNAI2	6
Lymph	GO:0030336	negative regulation of cell migration	7/117	69/6969	0.000143338	0.0151836	0.013353	CDH11/SFRP2/STC1/APOD/CCL2/SFRP1/CLDN5	7
Lymph	GO:2000146	negative regulation of cell motility	7/117	74/6969	0.000223126	0.0220597	0.0194002	CDH11/SFRP2/STC1/APOD/CCL2/SFRP1/CLDN5	7
Lymph	GO:0045600	positive regulation of fat cell differentiation	4/117	20/6969	0.000296998	0.027528	0.0242092	ADIG/SFRP2/SFRP1/ADIRF	4
Lymph	GO:0007009	plasma membrane organization	5/117	37/6969	0.000347359	0.0294856	0.0259308	PLSCR4/CAV1/CAV2/EHD2/CAVIN2	5
Lymph	GO:0048585	negative regulation of response to stimulus	18/117	443/6969	0.000382413	0.0294856	0.0259308	MMP14/IL22RA2/IL33/EGFL7/SFRP2/ADRA2A/APOD/CHRDL1/SERPING1/ACKR3/CAV1/CAV2/CCL2/SFRP1/PDE2A/DKK2/PMEPA1/SNAI2	18
Lymph	GO:0045833	negative regulation of lipid metabolic process	5/117	38/6969	0.000394677	0.0294856	0.0259308	PLIN1/ADRA2A/APOD/FMO2/SNAI2	5
Lymph	GO:0030334	regulation of cell migration	12/117	227/6969	0.000397648	0.0294856	0.0259308	CDH11/PDPN/PLPP3/SFRP2/STC1/ADRA2A/APOD/PLK2/CCL2/SFRP1/SNAI2/CLDN5	12
Lymph	GO:0040013	negative regulation of locomotion	7/117	84/6969	0.000489191	0.0342337	0.0301065	CDH11/SFRP2/STC1/APOD/CCL2/SFRP1/CLDN5	7
Lymph	GO:0031670	cellular response to nutrient	3/117	10/6969	0.00050785	0.0342337	0.0301065	POSTN/SFRP1/SNAI2	3
Lymph	GO:0090092	regulation of transmembrane receptor protein serine/threonine kinase signaling pathway	6/117	63/6969	0.000613431	0.0378861	0.0333186	SFRP2/CHRDL1/CAV1/CAV2/SFRP1/PMEPA1	6
Lymph	GO:0032963	collagen metabolic process	4/117	24/6969	0.00061846	0.0378861	0.0333186	P3H3/MMP14/MMP2/FAP	4
Lymph	GO:0071363	cellular response to growth factor stimulus	10/117	174/6969	0.000646041	0.0378861	0.0333186	SFRP2/CLEC3B/CHRDL1/CAV1/CAV2/CCL2/SFRP1/PMEPA1/SNAI2/CLDN5	10
Lymph	GO:0019933	cAMP-mediated signaling	3/117	11/6969	0.000689767	0.0378861	0.0333186	PDE2A/DEFB1/DEFB1	3
Lymph	GO:0033273	response to vitamin	3/117	11/6969	0.000689767	0.0378861	0.0333186	POSTN/SFRP1/SNAI2	3
Lymph	GO:0071560	cellular response to transforming growth factor beta stimulus	6/117	65/6969	0.000725705	0.0384365	0.0338026	CLEC3B/CAV1/CAV2/SFRP1/PMEPA1/CLDN5	6
Lymph	GO:0071559	response to transforming growth factor beta	6/117	66/6969	0.000787491	0.0398181	0.0350177	CLEC3B/CAV1/CAV2/SFRP1/PMEPA1/CLDN5	6
Lymph	GO:0070848	response to growth factor	10/117	179/6969	0.000805491	0.0398181	0.0350177	SFRP2/CLEC3B/CHRDL1/CAV1/CAV2/CCL2/SFRP1/PMEPA1/SNAI2/CLDN5	10
Lymph	GO:0019216	regulation of lipid metabolic process	7/117	95/6969	0.00102561	0.0490638	0.0431487	PLIN1/PCK1/ADRA2A/APOD/FMO2/THRSP/SNAI2	7
Lymph	GO:0090090	negative regulation of canonical Wnt signaling pathway	4/117	28/6969	0.0011316	0.0521183	0.0458349	SFRP2/SFRP1/DKK2/SNAI2	4
Lymph	GO:0050730	regulation of peptidyl-tyrosine phosphorylation	6/117	71/6969	0.00115975	0.0521183	0.0458349	PLPP3/IL22RA2/SFRP2/ADRA2A/CAV1/SFRP1	6
Lymph	GO:0001937	negative regulation of endothelial cell proliferation	3/117	14/6969	0.00146668	0.0637986	0.0561071	CAV1/CAV2/CCL2	3
Lymph	GO:0009607	response to biotic stimulus	18/117	498/6969	0.0015057	0.0637986	0.0561071	C4A/COL14A1/CA3/PCK1/PLSCR4/SRPX/SERPING1/COL5A3/MARCO/FAP/COL3A1/CCL2/DEFB1/DEFB1/CXCL9/THRSP/ADIPOQ/FABP4	18
Lymph	GO:0030574	collagen catabolic process	3/117	15/6969	0.00181103	0.0737909	0.0648947	MMP14/MMP2/FAP	3
Lymph	GO:0007178	transmembrane receptor protein serine/threonine kinase signaling pathway	7/117	105/6969	0.00184104	0.0737909	0.0648947	SFRP2/CHRDL1/CAV1/CAV2/SFRP1/PMEPA1/CLDN5	7
Lymph	GO:0050673	epithelial cell proliferation	8/117	138/6969	0.00214616	0.079642	0.0700404	EGFL7/SFRP2/FAP/CAV1/CAV2/CCL2/SFRP1/SNAI2	8
Lymph	GO:0090287	regulation of cellular response to growth factor stimulus	6/117	80/6969	0.00215359	0.079642	0.0700404	SFRP2/CHRDL1/CAV1/CAV2/SFRP1/PMEPA1	6
Lymph	GO:0007584	response to nutrient	3/117	16/6969	0.00220184	0.079642	0.0700404	POSTN/SFRP1/SNAI2	3
Lymph	GO:0030514	negative regulation of BMP signaling pathway	3/117	16/6969	0.00220184	0.079642	0.0700404	SFRP2/CHRDL1/SFRP1	3
Lymph	GO:0050678	regulation of epithelial cell proliferation	7/117	110/6969	0.00240309	0.0848521	0.0746224	EGFL7/SFRP2/CAV1/CAV2/CCL2/SFRP1/SNAI2	7
Lymph	GO:0006897	endocytosis	9/117	174/6969	0.00250829	0.086507	0.0760777	DNM1/SIGLEC1/MRC1/SRPX/ACKR3/CAV1/CAV2/GHR/EHD2	9
Lymph	GO:0050732	negative regulation of peptidyl-tyrosine phosphorylation	3/117	17/6969	0.00264115	0.0890189	0.0782868	SFRP2/CAV1/SFRP1	3
Lymph	GO:0071496	cellular response to external stimulus	6/117	84/6969	0.00275944	0.0909389	0.0799754	PCK1/SFRP2/POSTN/SFRP1/PDE2A/SNAI2	6
Lymph	GO:0043542	endothelial cell migration	5/117	59/6969	0.00297591	0.0959408	0.0843742	PLPP3/STC1/FAP/PLK2/CLEC14A	5
Lymph	GO:1903053	regulation of extracellular matrix organization	3/117	18/6969	0.00313088	0.097396	0.085654	PDPN/FAP/AEBP1	3
Lymph	GO:0009617	response to bacterium	9/117	180/6969	0.0031524	0.097396	0.085654	CA3/PCK1/PLSCR4/CCL2/DEFB1/DEFB1/CXCL9/THRSP/FABP4	9
Lymph	GO:0018108	peptidyl-tyrosine phosphorylation	6/117	87/6969	0.00329168	0.0996236	0.0876131	PLPP3/IL22RA2/SFRP2/ADRA2A/CAV1/SFRP1	6
Lymph	GO:0018212	peptidyl-tyrosine modification	6/117	89/6969	0.00368677	0.10935	0.0961666	PLPP3/IL22RA2/SFRP2/ADRA2A/CAV1/SFRP1	6
Lymph	GO:0014902	myotube differentiation	4/117	39/6969	0.00394482	0.114709	0.10088	MMP14/CAV2/EHD2/CXCL9	4
Lymph	GO:0001885	endothelial cell development	3/117	20/6969	0.00426852	0.119438	0.105039	STC1/PDE2A/CLDN5	3
Lymph	GO:0019935	cyclic-nucleotide-mediated signaling	3/117	20/6969	0.00426852	0.119438	0.105039	PDE2A/DEFB1/DEFB1	3
Lymph	GO:0010648	negative regulation of cell communication	14/117	380/6969	0.00437688	0.120202	0.105711	MMP14/EGFL7/SFRP2/ADRA2A/APOD/CHRDL1/ACKR3/CAV1/CAV2/SFRP1/PDE2A/DKK2/PMEPA1/SNAI2	14
Lymph	GO:0023057	negative regulation of signaling	14/117	381/6969	0.00448007	0.120799	0.106236	MMP14/EGFL7/SFRP2/ADRA2A/APOD/CHRDL1/ACKR3/CAV1/CAV2/SFRP1/PDE2A/DKK2/PMEPA1/SNAI2	14
Lymph	GO:0009719	response to endogenous stimulus	15/117	425/6969	0.00476012	0.126058	0.110861	RERG/PCK1/SFRP2/ADRA2A/CLEC3B/TIMP1/CHRDL1/CAV1/CAV2/CCL2/SFRP1/PDE2A/PMEPA1/SNAI2/CLDN5	15
Lymph	GO:0016055	Wnt signaling pathway	7/117	126/6969	0.00512002	0.130397	0.114676	PLPP3/SFRP2/SFRP5/SFRP1/DKK2/SFRP4/SNAI2	7
Lymph	GO:0030178	negative regulation of Wnt signaling pathway	4/117	42/6969	0.00516531	0.130397	0.114676	SFRP2/SFRP1/DKK2/SNAI2	4
Lymph	GO:0009968	negative regulation of signal transduction	13/117	348/6969	0.00535869	0.130397	0.114676	MMP14/EGFL7/SFRP2/APOD/CHRDL1/ACKR3/CAV1/CAV2/SFRP1/PDE2A/DKK2/PMEPA1/SNAI2	13
Lymph	GO:0198738	cell-cell signaling by wnt	7/117	128/6969	0.00557736	0.130397	0.114676	PLPP3/SFRP2/SFRP5/SFRP1/DKK2/SFRP4/SNAI2	7
Lymph	GO:0007043	cell-cell junction assembly	4/117	43/6969	0.00562247	0.130397	0.114676	CDH11/CDH5/SNAI2/CLDN5	4
Lymph	GO:0045598	regulation of fat cell differentiation	4/117	43/6969	0.00562247	0.130397	0.114676	ADIG/SFRP2/SFRP1/ADIRF	4
Lymph	GO:0098742	cell-cell adhesion via plasma-membrane adhesion molecules	4/117	43/6969	0.00562247	0.130397	0.114676	CDH13/CDH11/PECAM1/CDH5	4
Lymph	GO:0001756	somitogenesis	3/117	22/6969	0.00562737	0.130397	0.114676	TBX18/SFRP2/SFRP1	3
Lymph	GO:0045444	fat cell differentiation	5/117	69/6969	0.00585133	0.1335	0.117406	ADIG/SFRP2/SFRP1/ADIRF/FABP4	5
Lymph	GO:0043270	positive regulation of monoatomic ion transport	4/117	44/6969	0.0061059	0.137198	0.120657	STC1/ADRA2A/CCL2/CXCL9	4
Lymph	GO:0031668	cellular response to extracellular stimulus	5/117	70/6969	0.00621865	0.137646	0.121051	PCK1/SFRP2/POSTN/SFRP1/SNAI2	5
Lymph	GO:0051707	response to other organism	16/117	484/6969	0.00667007	0.144655	0.127215	C4A/COL14A1/CA3/PCK1/PLSCR4/SERPING1/COL5A3/MARCO/COL3A1/CCL2/DEFB1/DEFB1/CXCL9/THRSP/ADIPOQ/FABP4	16
Lymph	GO:0007167	enzyme-linked receptor protein signaling pathway	11/117	278/6969	0.00678639	0.144655	0.127215	PLAT/SFRP2/APOD/CHRDL1/CAV1/CAV2/IGFBP4/CLEC14A/SFRP1/PMEPA1/CLDN5	11
Lymph	GO:0050865	regulation of cell activation	8/117	167/6969	0.00685354	0.144655	0.127215	MMP14/TNFRSF9/PDPN/IL33/PCK1/CAV1/SFRP1/VSIG4	8
Lymph	GO:0043207	response to external biotic stimulus	16/117	486/6969	0.00693333	0.144655	0.127215	C4A/COL14A1/CA3/PCK1/PLSCR4/SERPING1/COL5A3/MARCO/COL3A1/CCL2/DEFB1/DEFB1/CXCL9/THRSP/ADIPOQ/FABP4	16
Lymph	GO:0001936	regulation of endothelial cell proliferation	4/117	46/6969	0.00715411	0.144655	0.127215	EGFL7/CAV1/CAV2/CCL2	4
Lymph	GO:0009798	axis specification	3/117	24/6969	0.00721811	0.144655	0.127215	STC1/CHRDL1/SFRP1	3
Lymph	GO:0031638	zymogen activation	3/117	24/6969	0.00721811	0.144655	0.127215	MMP14/PLAT/CLEC3B	3
Lymph	GO:0001837	epithelial to mesenchymal transition	4/117	47/6969	0.0077201	0.152652	0.134249	PDPN/SFRP2/SFRP1/SNAI2	4
Lymph	GO:0007156	homophilic cell adhesion via plasma membrane adhesion molecules	3/117	25/6969	0.00810329	0.154066	0.135492	CDH13/CDH11/CDH5	3
Lymph	GO:0030512	negative regulation of transforming growth factor beta receptor signaling pathway	3/117	25/6969	0.00810329	0.154066	0.135492	CAV1/CAV2/PMEPA1	3
Lymph	GO:0090263	positive regulation of canonical Wnt signaling pathway	3/117	25/6969	0.00810329	0.154066	0.135492	SFRP2/SFRP1/DKK2	3
Lymph	GO:0031589	cell-substrate adhesion	5/117	75/6969	0.0083012	0.154136	0.135554	VWF/CDH11/PDPN/APOD/ECM2	5
Lymph	GO:0001935	endothelial cell proliferation	4/117	48/6969	0.00831483	0.154136	0.135554	EGFL7/CAV1/CAV2/CCL2	4
Lymph	GO:0009611	response to wounding	7/117	140/6969	0.00899351	0.163666	0.143935	VWF/PDPN/PLPP3/IL33/ADRA2A/APOD/F2RL2	7
Lymph	GO:0051928	positive regulation of calcium ion transport	3/117	26/6969	0.00904965	0.163666	0.143935	STC1/CCL2/CXCL9	3
Lymph	GO:0030111	regulation of Wnt signaling pathway	5/117	77/6969	0.00925539	0.16537	0.145433	PLPP3/SFRP2/SFRP1/DKK2/SNAI2	5
Lymph	GO:0098609	cell-cell adhesion	9/117	215/6969	0.00991185	0.171449	0.150779	CDH13/CDH11/PDPN/PLPP3/PCK1/CAV1/PECAM1/VSIG4/CDH5	9
Lymph	GO:0071495	cellular response to endogenous stimulus	13/117	376/6969	0.0100414	0.171449	0.150779	PCK1/SFRP2/ADRA2A/CLEC3B/CHRDL1/CAV1/CAV2/CCL2/SFRP1/PDE2A/PMEPA1/SNAI2/CLDN5	13
Lymph	GO:0030510	regulation of BMP signaling pathway	3/117	27/6969	0.010058	0.171449	0.150779	SFRP2/CHRDL1/SFRP1	3
Lymph	GO:1901655	cellular response to ketone	3/117	27/6969	0.010058	0.171449	0.150779	PCK1/POSTN/SFRP1	3
Lymph	GO:0045597	positive regulation of cell differentiation	9/117	217/6969	0.0104947	0.175841	0.154642	MMP14/PDPN/ADIG/PCK1/SFRP2/SFRP1/CXCL9/ADIRF/CLDN5	9
Lymph	GO:0009410	response to xenobiotic stimulus	4/117	52/6969	0.010992	0.175841	0.154642	SFRP2/FMO2/SFRP1/SULT1C3	4
Lymph	GO:0090288	negative regulation of cellular response to growth factor stimulus	3/117	28/6969	0.0111292	0.175841	0.154642	SFRP2/CHRDL1/SFRP1	3
Lymph	GO:0071214	cellular response to abiotic stimulus	5/117	81/6969	0.0113859	0.175841	0.154642	PCK1/SFRP2/TIMP1/SFRP1/PDE2A	5
Lymph	GO:0104004	cellular response to environmental stimulus	5/117	81/6969	0.0113859	0.175841	0.154642	PCK1/SFRP2/TIMP1/SFRP1/PDE2A	5
Lymph	GO:0031639	plasminogen activation	2/117	10/6969	0.0115162	0.175841	0.154642	PLAT/CLEC3B	2
Lymph	GO:0033280	response to vitamin D	2/117	10/6969	0.0115162	0.175841	0.154642	SFRP1/SNAI2	2
Lymph	GO:0044331	cell-cell adhesion mediated by cadherin	2/117	10/6969	0.0115162	0.175841	0.154642	CDH11/CDH5	2
Lymph	GO:1901741	positive regulation of myoblast fusion	2/117	10/6969	0.0115162	0.175841	0.154642	EHD2/CXCL9	2
Lymph	GO:2000147	positive regulation of cell motility	7/117	147/6969	0.0115872	0.175841	0.154642	PDPN/PLPP3/ADRA2A/PLK2/DEFB1/DEFB1/SNAI2	7
Lymph	GO:0007179	transforming growth factor beta receptor signaling pathway	4/117	53/6969	0.0117385	0.175841	0.154642	CAV1/CAV2/PMEPA1/CLDN5	4
Lymph	GO:0045216	cell-cell junction organization	4/117	53/6969	0.0117385	0.175841	0.154642	CDH11/CDH5/SNAI2/CLDN5	4
Lymph	GO:0006641	triglyceride metabolic process	3/117	29/6969	0.0122638	0.176575	0.155288	PCK1/THRSP/LPL	3
Lymph	GO:0032602	chemokine production	3/117	29/6969	0.0122638	0.176575	0.155288	IL33/APOD/SNAI2	3
Lymph	GO:0032642	regulation of chemokine production	3/117	29/6969	0.0122638	0.176575	0.155288	IL33/APOD/SNAI2	3
Lymph	GO:0061053	somite development	3/117	29/6969	0.0122638	0.176575	0.155288	TBX18/SFRP2/SFRP1	3
Lymph	GO:0010631	epithelial cell migration	5/117	83/6969	0.0125673	0.177498	0.156099	PLPP3/STC1/FAP/PLK2/CLEC14A	5
Lymph	GO:0090132	epithelium migration	5/117	83/6969	0.0125673	0.177498	0.156099	PLPP3/STC1/FAP/PLK2/CLEC14A	5
Lymph	GO:0040017	positive regulation of locomotion	7/117	151/6969	0.0132928	0.183514	0.16139	PDPN/PLPP3/ADRA2A/PLK2/DEFB1/DEFB1/SNAI2	7
Lymph	GO:0035282	segmentation	3/117	30/6969	0.0134625	0.183514	0.16139	TBX18/SFRP2/SFRP1	3
Lymph	GO:0002694	regulation of leukocyte activation	7/117	152/6969	0.013746	0.183514	0.16139	MMP14/TNFRSF9/IL33/PCK1/CAV1/SFRP1/VSIG4	7
Lymph	GO:0051146	striated muscle cell differentiation	5/117	85/6969	0.0138292	0.183514	0.16139	MMP14/TBX18/CAV2/EHD2/CXCL9	5
Lymph	GO:0003352	regulation of cilium movement	2/117	11/6969	0.013922	0.183514	0.16139	DEFB1/DEFB1	2
Lymph	GO:0022617	extracellular matrix disassembly	2/117	11/6969	0.013922	0.183514	0.16139	PDPN/FAP	2
Lymph	GO:0048240	sperm capacitation	2/117	11/6969	0.013922	0.183514	0.16139	DEFB1/DEFB1	2
Lymph	GO:0060828	regulation of canonical Wnt signaling pathway	4/117	56/6969	0.014171	0.183514	0.16139	SFRP2/SFRP1/DKK2/SNAI2	4
Lymph	GO:1901701	cellular response to oxygen-containing compound	11/117	309/6969	0.014344	0.183514	0.16139	PCK1/POSTN/ADRA2A/PLSCR4/CAV2/CCL2/SFRP1/PDE2A/CXCL9/SNAI2/FABP4	11
Lymph	GO:0090130	tissue migration	5/117	86/6969	0.0144911	0.183514	0.16139	PLPP3/STC1/FAP/PLK2/CLEC14A	5
Lymph	GO:0098657	import into cell	9/117	229/6969	0.0145517	0.183514	0.16139	DNM1/SIGLEC1/MRC1/SRPX/ACKR3/CAV1/CAV2/GHR/EHD2	9
Lymph	GO:0001775	cell activation	11/117	310/6969	0.0146648	0.183514	0.16139	VWF/MMP14/TNFRSF9/PDPN/IL33/PLAT/PCK1/ADRA2A/CAV1/SFRP1/VSIG4	11
Lymph	GO:0008593	regulation of Notch signaling pathway	3/117	31/6969	0.0147257	0.183514	0.16139	MMP14/EGFL7/POSTN	3
Lymph	GO:0010717	regulation of epithelial to mesenchymal transition	3/117	31/6969	0.0147257	0.183514	0.16139	PDPN/SFRP2/SFRP1	3
Lymph	GO:0002686	negative regulation of leukocyte migration	2/117	12/6969	0.0165247	0.192962	0.169699	APOD/CCL2	2
Lymph	GO:0034332	adherens junction organization	2/117	12/6969	0.0165247	0.192962	0.169699	CDH11/CDH5	2
Lymph	GO:0046329	negative regulation of JNK cascade	2/117	12/6969	0.0165247	0.192962	0.169699	SFRP2/SFRP1	2
Lymph	GO:0046460	neutral lipid biosynthetic process	2/117	12/6969	0.0165247	0.192962	0.169699	PCK1/THRSP	2
Lymph	GO:0046463	acylglycerol biosynthetic process	2/117	12/6969	0.0165247	0.192962	0.169699	PCK1/THRSP	2
Lymph	GO:0060143	positive regulation of syncytium formation by plasma membrane fusion	2/117	12/6969	0.0165247	0.192962	0.169699	EHD2/CXCL9	2
Lymph	GO:0060632	regulation of microtubule-based movement	2/117	12/6969	0.0165247	0.192962	0.169699	DEFB1/DEFB1	2
Lymph	GO:0090279	regulation of calcium ion import	2/117	12/6969	0.0165247	0.192962	0.169699	STC1/CCL2	2
Lymph	GO:0071407	cellular response to organic cyclic compound	6/117	123/6969	0.0170567	0.193139	0.169854	PCK1/CAV2/CCL2/SFRP1/PDE2A/SNAI2	6
Lymph	GO:1901700	response to oxygen-containing compound	13/117	403/6969	0.0171454	0.193139	0.169854	PCK1/POSTN/ADRA2A/PLSCR4/APOD/CAV2/CCL2/SFRP1/PDE2A/CXCL9/SNAI2/LPL/FABP4	13
Lymph	GO:0050804	modulation of chemical synaptic transmission	5/117	90/6969	0.0173513	0.193139	0.169854	CDH11/ADRA2A/CHRDL1/PLK2/CCL2	5
Lymph	GO:0099177	regulation of trans-synaptic signaling	5/117	90/6969	0.0173513	0.193139	0.169854	CDH11/ADRA2A/CHRDL1/PLK2/CCL2	5
Lymph	GO:0030177	positive regulation of Wnt signaling pathway	3/117	33/6969	0.0174471	0.193139	0.169854	SFRP2/SFRP1/DKK2	3
Lymph	GO:0051224	negative regulation of protein transport	3/117	33/6969	0.0174471	0.193139	0.169854	ADRA2A/APOD/SFRP1	3
Lymph	GO:0001944	vasculature development	8/117	197/6969	0.0174515	0.193139	0.169854	PLPP3/SFRP2/ANGPTL4/ACKR3/PLK2/CLEC14A/CDH5/CLDN5	8
Lymph	GO:0007267	cell-cell signaling	13/117	405/6969	0.0177942	0.194177	0.170767	CDH11/PLPP3/TBX18/SFRP2/SFRP5/ADRA2A/CHRDL1/PLK2/CCL2/SFRP1/DKK2/SFRP4/SNAI2	13
Lymph	GO:0006898	receptor-mediated endocytosis	4/117	60/6969	0.0178804	0.194177	0.170767	SIGLEC1/ACKR3/CAV1/CAV2	4
Lymph	GO:0030155	regulation of cell adhesion	8/117	198/6969	0.0179382	0.194177	0.170767	PDPN/PLPP3/PCK1/APOD/CAV1/ECM2/VSIG4/SNAI2	8
Lymph	GO:0072359	circulatory system development	10/117	280/6969	0.0188756	0.196214	0.172559	CDH11/PLPP3/TBX18/SFRP2/ANGPTL4/ACKR3/PLK2/CLEC14A/CDH5/CLDN5	10
Lymph	GO:1904950	negative regulation of establishment of protein localization	3/117	34/6969	0.018906	0.196214	0.172559	ADRA2A/APOD/SFRP1	3
Lymph	GO:0001933	negative regulation of protein phosphorylation	5/117	92/6969	0.0189125	0.196214	0.172559	PLPP3/SFRP2/CAV1/SFRP1/FABP4	5
Lymph	GO:0016042	lipid catabolic process	6/117	126/6969	0.0189905	0.196214	0.172559	PLIN1/APOE/PCK1/ADRA2A/DPEP2/LPL	6
Lymph	GO:0001736	establishment of planar polarity	2/117	13/6969	0.0193171	0.196214	0.172559	SFRP2/SFRP1	2
Lymph	GO:0006739	NADP metabolic process	2/117	13/6969	0.0193171	0.196214	0.172559	FMO2/FMO1	2
Lymph	GO:0007164	establishment of tissue polarity	2/117	13/6969	0.0193171	0.196214	0.172559	SFRP2/SFRP1	2
Lymph	GO:0010719	negative regulation of epithelial to mesenchymal transition	2/117	13/6969	0.0193171	0.196214	0.172559	SFRP2/SFRP1	2
Lymph	GO:1902229	regulation of intrinsic apoptotic signaling pathway in response to DNA damage	2/117	13/6969	0.0193171	0.196214	0.172559	ACKR3/SNAI2	2
Lymph	GO:0031669	cellular response to nutrient levels	4/117	62/6969	0.0199416	0.19982	0.17573	PCK1/POSTN/SFRP1/SNAI2	4
Lymph	GO:0051924	regulation of calcium ion transport	4/117	62/6969	0.0199416	0.19982	0.17573	STC1/ADRA2A/CCL2/CXCL9	4
Lymph	GO:0017015	regulation of transforming growth factor beta receptor signaling pathway	3/117	35/6969	0.0204306	0.20199	0.177638	CAV1/CAV2/PMEPA1	3
Lymph	GO:0030168	platelet activation	3/117	35/6969	0.0204306	0.20199	0.177638	VWF/PDPN/ADRA2A	3
Lymph	GO:0071542	dopaminergic neuron differentiation	2/117	14/6969	0.0222922	0.212808	0.187152	SFRP2/SFRP1	2
Lymph	GO:1901739	regulation of myoblast fusion	2/117	14/6969	0.0222922	0.212808	0.187152	EHD2/CXCL9	2
Lymph	GO:1902041	regulation of extrinsic apoptotic signaling pathway via death domain receptors	2/117	14/6969	0.0222922	0.212808	0.187152	SFRP2/SFRP1	2
Lymph	GO:0051249	regulation of lymphocyte activation	6/117	131/6969	0.0225384	0.212808	0.187152	MMP14/TNFRSF9/PCK1/CAV1/SFRP1/VSIG4	6
Lymph	GO:0043086	negative regulation of catalytic activity	7/117	169/6969	0.0232453	0.212808	0.187152	SFRP2/TIMP1/SERPING1/ANGPTL4/CAV1/SFRP1/FABP4	7
Lymph	GO:0006006	glucose metabolic process	4/117	65/6969	0.0232986	0.212808	0.187152	FBN1/PCK1/APOD/PC	4
Lymph	GO:0006469	negative regulation of protein kinase activity	4/117	65/6969	0.0232986	0.212808	0.187152	SFRP2/CAV1/SFRP1/FABP4	4
Lymph	GO:0048646	anatomical structure formation involved in morphogenesis	11/117	333/6969	0.0236483	0.212808	0.187152	CDH11/TBX18/SFRP2/ANGPTL4/ACKR3/PLK2/EHD2/CLEC14A/SFRP1/CXCL9/CLDN5	11
Lymph	GO:0009746	response to hexose	3/117	37/6969	0.0236772	0.212808	0.187152	PCK1/ADRA2A/LPL	3
Lymph	GO:0009749	response to glucose	3/117	37/6969	0.0236772	0.212808	0.187152	PCK1/ADRA2A/LPL	3
Lymph	GO:0010951	negative regulation of endopeptidase activity	3/117	37/6969	0.0236772	0.212808	0.187152	SFRP2/TIMP1/SERPING1	3
Lymph	GO:0034284	response to monosaccharide	3/117	37/6969	0.0236772	0.212808	0.187152	PCK1/ADRA2A/LPL	3
Lymph	GO:0045446	endothelial cell differentiation	3/117	37/6969	0.0236772	0.212808	0.187152	STC1/PDE2A/CLDN5	3
Lymph	GO:1901654	response to ketone	3/117	37/6969	0.0236772	0.212808	0.187152	PCK1/POSTN/SFRP1	3
Lymph	GO:1903844	regulation of cellular response to transforming growth factor beta stimulus	3/117	37/6969	0.0236772	0.212808	0.187152	CAV1/CAV2/PMEPA1	3
Lymph	GO:0016485	protein processing	4/117	66/6969	0.0244893	0.217928	0.191655	MMP14/PLAT/CLEC3B/AEBP1	4
Lymph	GO:0035295	tube development	10/117	293/6969	0.0249784	0.217928	0.191655	MMP14/PDPN/TBX18/SFRP2/ANGPTL4/ACKR3/PLK2/CLEC14A/SFRP1/CLDN5	10
Lymph	GO:0032873	negative regulation of stress-activated MAPK cascade	2/117	15/6969	0.0254432	0.217928	0.191655	SFRP2/SFRP1	2
Lymph	GO:0035567	non-canonical Wnt signaling pathway	2/117	15/6969	0.0254432	0.217928	0.191655	SFRP2/SFRP1	2
Lymph	GO:0043506	regulation of JUN kinase activity	2/117	15/6969	0.0254432	0.217928	0.191655	SFRP2/SFRP1	2
Lymph	GO:0045577	regulation of B cell differentiation	2/117	15/6969	0.0254432	0.217928	0.191655	MMP14/SFRP1	2
Lymph	GO:0048546	digestive tract morphogenesis	2/117	15/6969	0.0254432	0.217928	0.191655	SFRP2/SFRP1	2
Lymph	GO:0070303	negative regulation of stress-activated protein kinase signaling cascade	2/117	15/6969	0.0254432	0.217928	0.191655	SFRP2/SFRP1	2
Lymph	GO:0071396	cellular response to lipid	6/117	135/6969	0.0256805	0.217928	0.191655	PCK1/PLSCR4/CCL2/SFRP1/CXCL9/SNAI2	6
Lymph	GO:0007219	Notch signaling pathway	4/117	67/6969	0.0257164	0.217928	0.191655	MMP14/EGFL7/POSTN/SNAI2	4
Lymph	GO:0007596	blood coagulation	4/117	68/6969	0.02698	0.223992	0.196988	VWF/PDPN/ADRA2A/F2RL2	4
Lymph	GO:0006638	neutral lipid metabolic process	3/117	39/6969	0.0271872	0.223992	0.196988	PCK1/THRSP/LPL	3
Lymph	GO:0006639	acylglycerol metabolic process	3/117	39/6969	0.0271872	0.223992	0.196988	PCK1/THRSP/LPL	3
Lymph	GO:0009743	response to carbohydrate	3/117	39/6969	0.0271872	0.223992	0.196988	PCK1/ADRA2A/LPL	3
Lymph	GO:0050729	positive regulation of inflammatory response	3/117	39/6969	0.0271872	0.223992	0.196988	IL33/PDE2A/FABP4	3
Lymph	GO:0006954	inflammatory response	9/117	256/6969	0.0277746	0.226894	0.19954	C4A/IL22RA2/IL33/APOD/CCL2/PDE2A/CXCL9/CD163/FABP4	9
Lymph	GO:0007599	hemostasis	4/117	69/6969	0.0282802	0.226894	0.19954	VWF/PDPN/ADRA2A/F2RL2	4
Lymph	GO:0003401	axis elongation	2/117	16/6969	0.0287633	0.226894	0.19954	SFRP2/SFRP1	2
Lymph	GO:0030901	midbrain development	2/117	16/6969	0.0287633	0.226894	0.19954	SFRP2/SFRP1	2
Lymph	GO:0044091	membrane biogenesis	2/117	16/6969	0.0287633	0.226894	0.19954	CAV1/CAV2	2
Lymph	GO:0051926	negative regulation of calcium ion transport	2/117	16/6969	0.0287633	0.226894	0.19954	STC1/ADRA2A	2
Lymph	GO:0060142	regulation of syncytium formation by plasma membrane fusion	2/117	16/6969	0.0287633	0.226894	0.19954	EHD2/CXCL9	2
Lymph	GO:0071709	membrane assembly	2/117	16/6969	0.0287633	0.226894	0.19954	CAV1/CAV2	2
Lymph	GO:0050817	coagulation	4/117	70/6969	0.0296172	0.232394	0.204376	VWF/PDPN/ADRA2A/F2RL2	4
Lymph	GO:0006935	chemotaxis	6/117	140/6969	0.0300035	0.234185	0.205952	ACKR4/ACKR3/CCL2/DEFB1/HSD3B7/CXCL9	6
Lymph	GO:0042326	negative regulation of phosphorylation	5/117	104/6969	0.0302295	0.234714	0.206417	PLPP3/SFRP2/CAV1/SFRP1/FABP4	5
Lymph	GO:0042330	taxis	6/117	141/6969	0.0309221	0.237892	0.209212	ACKR4/ACKR3/CCL2/DEFB1/HSD3B7/CXCL9	6
Lymph	GO:0045667	regulation of osteoblast differentiation	3/117	41/6969	0.0309597	0.237892	0.209212	SFRP2/SFRP1/SNAI2	3
Lymph	GO:0006509	membrane protein ectodomain proteolysis	2/117	17/6969	0.0322463	0.241472	0.21236	ADRA2A/TIMP1	2
Lymph	GO:0046718	viral entry into host cell	2/117	17/6969	0.0322463	0.241472	0.21236	SIGLEC1/CAV2	2
Lymph	GO:0061028	establishment of endothelial barrier	2/117	17/6969	0.0322463	0.241472	0.21236	PDE2A/CLDN5	2
Lymph	GO:0070509	calcium ion import	2/117	17/6969	0.0322463	0.241472	0.21236	STC1/CCL2	2
Lymph	GO:2001238	positive regulation of extrinsic apoptotic signaling pathway	2/117	17/6969	0.0322463	0.241472	0.21236	SRPX/SFRP1	2
Lymph	GO:0033673	negative regulation of kinase activity	4/117	72/6969	0.0324025	0.241472	0.21236	SFRP2/CAV1/SFRP1/FABP4	4
Lymph	GO:0001525	angiogenesis	6/117	143/6969	0.0328142	0.243318	0.213983	SFRP2/ANGPTL4/ACKR3/PLK2/CLEC14A/CLDN5	6
Lymph	GO:0003158	endothelium development	3/117	43/6969	0.0349929	0.250512	0.22031	STC1/PDE2A/CLDN5	3
Lymph	GO:0072676	lymphocyte migration	3/117	43/6969	0.0349929	0.250512	0.22031	APOD/CCL2/HSD3B7	3
Lymph	GO:2001236	regulation of extrinsic apoptotic signaling pathway	3/117	43/6969	0.0349929	0.250512	0.22031	SFRP2/SRPX/SFRP1	3
Lymph	GO:0048762	mesenchymal cell differentiation	4/117	74/6969	0.0353366	0.250512	0.22031	PDPN/SFRP2/SFRP1/SNAI2	4
Lymph	GO:0002042	cell migration involved in sprouting angiogenesis	2/117	18/6969	0.0358857	0.250512	0.22031	PLK2/CLEC14A	2
Lymph	GO:0019748	secondary metabolic process	2/117	18/6969	0.0358857	0.250512	0.22031	FMO2/FMO1	2
Lymph	GO:0034109	homotypic cell-cell adhesion	2/117	18/6969	0.0358857	0.250512	0.22031	PDPN/PLPP3	2
Lymph	GO:0043030	regulation of macrophage activation	2/117	18/6969	0.0358857	0.250512	0.22031	IL33/VSIG4	2
Lymph	GO:0044409	entry into host	2/117	18/6969	0.0358857	0.250512	0.22031	SIGLEC1/CAV2	2
Lymph	GO:0046676	negative regulation of insulin secretion	2/117	18/6969	0.0358857	0.250512	0.22031	ADRA2A/SFRP1	2
Lymph	GO:0048041	focal adhesion assembly	2/117	18/6969	0.0358857	0.250512	0.22031	CDH11/APOD	2
Lymph	GO:0034329	cell junction assembly	5/117	109/6969	0.0359805	0.250512	0.22031	CDH11/APOD/CDH5/SNAI2/CLDN5	5
Lymph	GO:0051051	negative regulation of transport	5/117	109/6969	0.0359805	0.250512	0.22031	SIGLEC1/STC1/ADRA2A/APOD/SFRP1	5
Lymph	GO:0016331	morphogenesis of embryonic epithelium	3/117	44/6969	0.0371066	0.255449	0.224653	TBX18/SFRP2/SFRP1	3
Lymph	GO:0071478	cellular response to radiation	3/117	44/6969	0.0371066	0.255449	0.224653	SFRP2/TIMP1/SFRP1	3
Lymph	GO:0009991	response to extracellular stimulus	5/117	110/6969	0.0372064	0.255449	0.224653	PCK1/SFRP2/POSTN/SFRP1/SNAI2	5
Lymph	GO:0001568	blood vessel development	7/117	188/6969	0.038384	0.261619	0.230078	PLPP3/SFRP2/ANGPTL4/ACKR3/PLK2/CLEC14A/CLDN5	7
Lymph	GO:0042060	wound healing	5/117	111/6969	0.0384578	0.261619	0.230078	VWF/PDPN/PLPP3/ADRA2A/F2RL2	5
Lymph	GO:0001738	morphogenesis of a polarized epithelium	2/117	19/6969	0.0396755	0.265039	0.233086	SFRP2/SFRP1	2
Lymph	GO:0045746	negative regulation of Notch signaling pathway	2/117	19/6969	0.0396755	0.265039	0.233086	MMP14/EGFL7	2
Lymph	GO:0050994	regulation of lipid catabolic process	2/117	19/6969	0.0396755	0.265039	0.233086	PLIN1/ADRA2A	2
Lymph	GO:0051480	regulation of cytosolic calcium ion concentration	2/117	19/6969	0.0396755	0.265039	0.233086	CAV1/CAV2	2
Lymph	GO:0045619	regulation of lymphocyte differentiation	3/117	46/6969	0.0415262	0.275772	0.242525	MMP14/PCK1/SFRP1	3
Lymph	GO:2000241	regulation of reproductive process	4/117	78/6969	0.041654	0.275772	0.242525	PLAT/SFRP1/DEFB1/DEFB1	4
Lymph	GO:0051248	negative regulation of protein metabolic process	9/117	276/6969	0.0419188	0.276291	0.242982	APOE/PLPP3/SFRP2/APOD/TIMP1/SERPING1/CAV1/SFRP1/FABP4	9
Lymph	GO:0007044	cell-substrate junction assembly	2/117	20/6969	0.0436096	0.281898	0.247913	CDH11/APOD	2
Lymph	GO:0007520	myoblast fusion	2/117	20/6969	0.0436096	0.281898	0.247913	EHD2/CXCL9	2
Lymph	GO:0019362	pyridine nucleotide metabolic process	2/117	20/6969	0.0436096	0.281898	0.247913	FMO2/FMO1	2
Lymph	GO:0046496	nicotinamide nucleotide metabolic process	2/117	20/6969	0.0436096	0.281898	0.247913	FMO2/FMO1	2
Lymph	GO:0002683	negative regulation of immune system process	5/117	115/6969	0.0437199	0.281898	0.247913	APOD/SERPING1/CCL2/SFRP1/VSIG4	5
Lymph	GO:0022409	positive regulation of cell-cell adhesion	4/117	80/6969	0.0450377	0.28829	0.253534	PDPN/PLPP3/PCK1/CAV1	4
Lymph	GO:2001233	regulation of apoptotic signaling pathway	5/117	116/6969	0.0451	0.28829	0.253534	SFRP2/SRPX/ACKR3/SFRP1/SNAI2	5
Lymph	GO:0042692	muscle cell differentiation	5/117	117/6969	0.046506	0.294636	0.259115	MMP14/TBX18/CAV2/EHD2/CXCL9	5
Lymph	GO:0045785	positive regulation of cell adhesion	5/117	117/6969	0.046506	0.294636	0.259115	PDPN/PLPP3/PCK1/CAV1/ECM2	5
Lymph	GO:0006805	xenobiotic metabolic process	2/117	21/6969	0.0476822	0.294636	0.259115	FMO2/SULT1C3	2
Lymph	GO:0033619	membrane protein proteolysis	2/117	21/6969	0.0476822	0.294636	0.259115	ADRA2A/TIMP1	2
Lymph	GO:0033627	cell adhesion mediated by integrin	2/117	21/6969	0.0476822	0.294636	0.259115	PLPP3/SNAI2	2
Lymph	GO:0043407	negative regulation of MAP kinase activity	2/117	21/6969	0.0476822	0.294636	0.259115	SFRP2/SFRP1	2
Lymph	GO:0050873	brown fat cell differentiation	2/117	21/6969	0.0476822	0.294636	0.259115	ADIG/FABP4	2
Lymph	GO:0070252	actin-mediated cell contraction	2/117	21/6969	0.0476822	0.294636	0.259115	PDPN/STC1	2
Lymph	GO:0051346	negative regulation of hydrolase activity	4/117	82/6969	0.0485715	0.298003	0.262076	SFRP2/TIMP1/SERPING1/ANGPTL4	4
Lymph	GO:0007369	gastrulation	3/117	49/6969	0.0486289	0.298003	0.262076	PLPP3/SFRP2/SFRP1	3
Lymph	GO:0010563	negative regulation of phosphorus metabolic process	5/117	119/6969	0.0493959	0.300222	0.264027	PLPP3/SFRP2/CAV1/SFRP1/FABP4	5
Lymph	GO:0045936	negative regulation of phosphate metabolic process	5/117	119/6969	0.0493959	0.300222	0.264027	PLPP3/SFRP2/CAV1/SFRP1/FABP4	5
PBMC	GO:0030099	myeloid cell differentiation	6/44	136/6969	0.000189772	0.14138	0.137634	TUBB1/GPR183/JUNB/RHEX/MTURN/KLF2	6
PBMC	GO:0030097	hemopoiesis	7/44	278/6969	0.00160633	0.398891	0.388323	TUBB1/IL1A/GPR183/JUNB/RHEX/MTURN/KLF2	7
PBMC	GO:1903670	regulation of sprouting angiogenesis	2/44	12/6969	0.00247018	0.398891	0.388323	PPP1R16B/KLF2	2
PBMC	GO:0071260	cellular response to mechanical stimulus	2/44	14/6969	0.00337865	0.398891	0.388323	MAP3K1/MAP3K2	2
PBMC	GO:0042060	wound healing	4/44	111/6969	0.00506935	0.398891	0.388323	F5/TUBB1/IL1A/F12	4
PBMC	GO:0070374	positive regulation of ERK1 and ERK2 cascade	3/44	67/6969	0.00849176	0.398891	0.388323	GPR183/CCL4/MTURN	3
PBMC	GO:0007596	blood coagulation	3/44	68/6969	0.00884497	0.398891	0.388323	F5/TUBB1/F12	3
PBMC	GO:0007599	hemostasis	3/44	69/6969	0.00920671	0.398891	0.388323	F5/TUBB1/F12	3
PBMC	GO:0050817	coagulation	3/44	70/6969	0.00957704	0.398891	0.388323	F5/TUBB1/F12	3
PBMC	GO:0070098	chemokine-mediated signaling pathway	2/44	24/6969	0.0098455	0.398891	0.388323	CCL4/PPBP	2
PBMC	GO:0048247	lymphocyte chemotaxis	2/44	25/6969	0.010659	0.398891	0.388323	GPR183/CCL4	2
PBMC	GO:0030595	leukocyte chemotaxis	3/44	73/6969	0.0107399	0.398891	0.388323	GPR183/CCL4/PPBP	3
PBMC	GO:0045765	regulation of angiogenesis	3/44	74/6969	0.011145	0.398891	0.388323	PPP1R16B/IL1A/KLF2	3
PBMC	GO:0009611	response to wounding	4/44	140/6969	0.0113702	0.398891	0.388323	F5/TUBB1/IL1A/F12	4
PBMC	GO:0048871	multicellular organismal-level homeostasis	5/44	219/6969	0.0117291	0.398891	0.388323	NAPSA/IL1A/GPR183/RHEX/KLF2	5
PBMC	GO:1901342	regulation of vasculature development	3/44	76/6969	0.0119815	0.398891	0.388323	PPP1R16B/IL1A/KLF2	3
PBMC	GO:1990868	response to chemokine	2/44	27/6969	0.0123719	0.398891	0.388323	CCL4/PPBP	2
PBMC	GO:1990869	cellular response to chemokine	2/44	27/6969	0.0123719	0.398891	0.388323	CCL4/PPBP	2
PBMC	GO:0051781	positive regulation of cell division	2/44	28/6969	0.0132706	0.398891	0.388323	IL1A/PPBP	2
PBMC	GO:0019221	cytokine-mediated signaling pathway	4/44	150/6969	0.0143597	0.398891	0.388323	IL1A/RHEX/CCL4/PPBP	4
PBMC	GO:0071496	cellular response to external stimulus	3/44	84/6969	0.0156833	0.398891	0.388323	NR4A2/MAP3K1/MAP3K2	3
PBMC	GO:0030593	neutrophil chemotaxis	2/44	31/6969	0.0161311	0.398891	0.388323	CCL4/PPBP	2
PBMC	GO:0048646	anatomical structure formation involved in morphogenesis	6/44	333/6969	0.0173135	0.398891	0.388323	PPP1R16B/TUBB1/IL1A/JUNB/MYL9/KLF2	6
PBMC	GO:0045639	positive regulation of myeloid cell differentiation	2/44	33/6969	0.0181714	0.398891	0.388323	RHEX/MTURN	2
PBMC	GO:0030316	osteoclast differentiation	2/44	34/6969	0.0192305	0.398891	0.388323	GPR183/JUNB	2
PBMC	GO:1990266	neutrophil migration	2/44	34/6969	0.0192305	0.398891	0.388323	CCL4/PPBP	2
PBMC	GO:0070372	regulation of ERK1 and ERK2 cascade	3/44	91/6969	0.0193962	0.398891	0.388323	GPR183/CCL4/MTURN	3
PBMC	GO:0009612	response to mechanical stimulus	2/44	35/6969	0.0203151	0.398891	0.388323	MAP3K1/MAP3K2	2
PBMC	GO:0048514	blood vessel morphogenesis	4/44	169/6969	0.0213244	0.398891	0.388323	PPP1R16B/IL1A/JUNB/KLF2	4
PBMC	GO:0050714	positive regulation of protein secretion	2/44	36/6969	0.0214248	0.398891	0.388323	IL1A/BLK	2
PBMC	GO:0060326	cell chemotaxis	3/44	96/6969	0.022322	0.398891	0.388323	GPR183/CCL4/PPBP	3
PBMC	GO:0071621	granulocyte chemotaxis	2/44	37/6969	0.0225593	0.398891	0.388323	CCL4/PPBP	2
PBMC	GO:0021700	developmental maturation	3/44	97/6969	0.0229346	0.398891	0.388323	NR4A2/RAB38/KLF2	3
PBMC	GO:0048872	homeostasis of number of cells	3/44	97/6969	0.0229346	0.398891	0.388323	GPR183/RHEX/KLF2	3
PBMC	GO:0070371	ERK1 and ERK2 cascade	3/44	97/6969	0.0229346	0.398891	0.388323	GPR183/CCL4/MTURN	3
PBMC	GO:0007229	integrin-mediated signaling pathway	2/44	39/6969	0.0249013	0.398891	0.388323	ITGB7/ITGB3	2
PBMC	GO:0097530	granulocyte migration	2/44	40/6969	0.0261082	0.398891	0.388323	CCL4/PPBP	2
PBMC	GO:0050878	regulation of body fluid levels	3/44	102/6969	0.0261352	0.398891	0.388323	F5/TUBB1/F12	3
PBMC	GO:0050900	leukocyte migration	3/44	105/6969	0.0281655	0.398891	0.388323	GPR183/CCL4/PPBP	3
PBMC	GO:0030218	erythrocyte differentiation	2/44	42/6969	0.0285919	0.398891	0.388323	RHEX/KLF2	2
PBMC	GO:0016477	cell migration	6/44	376/6969	0.0294762	0.398891	0.388323	CASS4/GPR183/NR4A2/ITGB3/CCL4/PPBP	6
PBMC	GO:0072676	lymphocyte migration	2/44	43/6969	0.029868	0.398891	0.388323	GPR183/CCL4	2
PBMC	GO:0001568	blood vessel development	4/44	188/6969	0.0300744	0.398891	0.388323	PPP1R16B/IL1A/JUNB/KLF2	4
PBMC	GO:0002040	sprouting angiogenesis	2/44	45/6969	0.0324875	0.398891	0.388323	PPP1R16B/KLF2	2
PBMC	GO:0034101	erythrocyte homeostasis	2/44	46/6969	0.0338301	0.398891	0.388323	RHEX/KLF2	2
PBMC	GO:0070661	leukocyte proliferation	3/44	113/6969	0.0339812	0.398891	0.388323	IL1A/GPR183/JUNB	3
PBMC	GO:0001944	vasculature development	4/44	197/6969	0.034867	0.398891	0.388323	PPP1R16B/IL1A/JUNB/KLF2	4
PBMC	GO:0032946	positive regulation of mononuclear cell proliferation	2/44	47/6969	0.0351942	0.398891	0.388323	IL1A/GPR183	2
PBMC	GO:0050671	positive regulation of lymphocyte proliferation	2/44	47/6969	0.0351942	0.398891	0.388323	IL1A/GPR183	2
PBMC	GO:0070665	positive regulation of leukocyte proliferation	2/44	51/6969	0.0408596	0.398891	0.388323	IL1A/GPR183	2
PBMC	GO:0008015	blood circulation	3/44	126/6969	0.0446625	0.398891	0.388323	F5/MYL4/KLF2	3
PBMC	GO:0071674	mononuclear cell migration	2/44	55/6969	0.0468447	0.398891	0.388323	GPR183/CCL4	2
PBMC	GO:0002262	myeloid cell homeostasis	2/44	56/6969	0.0483888	0.398891	0.388323	RHEX/KLF2	2
PBMC	GO:0071222	cellular response to lipopolysaccharide	2/44	56/6969	0.0483888	0.398891	0.388323	IL1A/PPBP	2
PBMC	GO:0002682	regulation of immune system process	6/44	425/6969	0.0490887	0.398891	0.388323	ZBTB32/IL1A/GPR183/RHEX/BLK/MTURN	6
PBMC	GO:0048870	cell motility	6/44	425/6969	0.0490887	0.398891	0.388323	CASS4/GPR183/NR4A2/ITGB3/CCL4/PPBP	6
Spleen	GO:0060538	skeletal muscle organ development	5/49	51/6969	2.56911e-05	0.0105989	0.00902177	CFL2/MSC/WT1/DES/DLL1	5
Spleen	GO:0061061	muscle structure development	8/49	184/6969	3.62044e-05	0.0105989	0.00902177	CFL2/MSC/WT1/PDLIM3/DES/ETV1/TBX2/DLL1	8
Spleen	GO:0007517	muscle organ development	6/49	91/6969	3.73857e-05	0.0105989	0.00902177	CFL2/MSC/WT1/DES/ETV1/DLL1	6
Spleen	GO:0060485	mesenchyme development	6/49	91/6969	3.73857e-05	0.0105989	0.00902177	ACTC1/TGFBR3/ACTA2/WT1/FRZB/TBX2	6
Spleen	GO:0008284	positive regulation of cell population proliferation	10/49	325/6969	6.85163e-05	0.0155395	0.0132273	CCN1/AGTR1/CHODL/FGFR4/TBX2/DLL1/HAVCR2/MZB1/AIF1/HMOX1	10
Spleen	GO:0009888	tissue development	12/49	498/6969	0.000124516	0.0196651	0.0167389	CFL2/NR2F2/ACTC1/MSC/TGFBR3/CCN1/ACTA2/BGN/WT1/FRZB/TBX2/DLL1	12
Spleen	GO:0030198	extracellular matrix organization	5/49	74/6969	0.000156072	0.0196651	0.0167389	FBLN5/CCN1/SLC39A8/WT1/FGFR4	5
Spleen	GO:0043062	extracellular structure organization	5/49	74/6969	0.000156072	0.0196651	0.0167389	FBLN5/CCN1/SLC39A8/WT1/FGFR4	5
Spleen	GO:0045229	external encapsulating structure organization	5/49	74/6969	0.000156072	0.0196651	0.0167389	FBLN5/CCN1/SLC39A8/WT1/FGFR4	5
Spleen	GO:0048729	tissue morphogenesis	7/49	184/6969	0.000268229	0.0301517	0.0256652	ACTC1/CCN1/ACTA2/WT1/FRZB/TBX2/DLL1	7
Spleen	GO:0060193	positive regulation of lipase activity	3/49	19/6969	0.000292477	0.0301517	0.0256652	CCN1/AGTR1/GPIHBP1	3
Spleen	GO:0001944	vasculature development	7/49	197/6969	0.000406753	0.0384381	0.0327186	NR2F2/CCN1/HPGD/AGTR1/WT1/TBX2/DLL1	7
Spleen	GO:0072132	mesenchyme morphogenesis	3/49	22/6969	0.000457978	0.0399497	0.0340053	ACTC1/ACTA2/TBX2	3
Spleen	GO:0072359	circulatory system development	8/49	280/6969	0.00065939	0.0509487	0.0433677	NR2F2/CCN1/HPGD/AGTR1/WT1/PDLIM3/TBX2/DLL1	8
Spleen	GO:0060191	regulation of lipase activity	3/49	25/6969	0.000673925	0.0509487	0.0433677	CCN1/AGTR1/GPIHBP1	3
Spleen	GO:0097435	supramolecular fiber organization	7/49	225/6969	0.000900436	0.0638184	0.0543223	CFL2/FBLN5/TPM1/ACTC1/CNN1/DES/AIF1	7
Spleen	GO:0008285	negative regulation of cell population proliferation	7/49	231/6969	0.00105111	0.0654421	0.0557044	NR2F2/WT1/FRZB/DLL1/HAVCR2/AIF1/HMOX1	7
Spleen	GO:0071495	cellular response to endogenous stimulus	9/49	376/6969	0.00105638	0.0654421	0.0557044	GNA14/TGFBR3/CCN1/HPGD/WT1/ZNF366/TBX2/DLL1/MZB1	9
Spleen	GO:0048514	blood vessel morphogenesis	6/49	169/6969	0.00109647	0.0654421	0.0557044	CCN1/HPGD/AGTR1/WT1/TBX2/DLL1	6
Spleen	GO:0030036	actin cytoskeleton organization	6/49	185/6969	0.00174675	0.0972012	0.0827379	CFL2/TPM1/ACTC1/CNN1/PDLIM3/AIF1	6
Spleen	GO:0007015	actin filament organization	5/49	126/6969	0.00180002	0.0972012	0.0827379	CFL2/TPM1/ACTC1/CNN1/AIF1	5
Spleen	GO:0001568	blood vessel development	6/49	188/6969	0.00189586	0.0977228	0.0831819	CCN1/HPGD/AGTR1/WT1/TBX2/DLL1	6
Spleen	GO:0002687	positive regulation of leukocyte migration	3/49	37/6969	0.0021458	0.101389	0.0863027	CMKLR1/AIF1/MADCAM1	3
Spleen	GO:0071675	regulation of mononuclear cell migration	3/49	37/6969	0.0021458	0.101389	0.0863027	CMKLR1/AIF1/MADCAM1	3
Spleen	GO:0051094	positive regulation of developmental process	8/49	343/6969	0.00243503	0.105977	0.0902082	CCN1/AGTR1/CHODL/WT1/FRZB/TBX2/DLL1/CMKLR1	8
Spleen	GO:0009719	response to endogenous stimulus	9/49	425/6969	0.00247894	0.105977	0.0902082	GNA14/TGFBR3/CCN1/HPGD/WT1/ZNF366/TBX2/DLL1/MZB1	9
Spleen	GO:0061448	connective tissue development	4/49	82/6969	0.00252327	0.105977	0.0902082	CCN1/BGN/WT1/FRZB	4
Spleen	GO:0030029	actin filament-based process	6/49	204/6969	0.00286114	0.115876	0.0986341	CFL2/TPM1/ACTC1/CNN1/PDLIM3/AIF1	6
Spleen	GO:1902808	positive regulation of cell cycle G1/S phase transition	2/49	12/6969	0.0030561	0.118314	0.100709	TBX2/AIF1	2
Spleen	GO:0007507	heart development	5/49	143/6969	0.00312999	0.118314	0.100709	CCN1/WT1/PDLIM3/TBX2/DLL1	5
Spleen	GO:0035265	organ growth	3/49	44/6969	0.00353363	0.120855	0.102872	WT1/TBX2/DLL1	3
Spleen	GO:0061756	leukocyte adhesion to vascular endothelial cell	2/49	13/6969	0.00359558	0.120855	0.102872	SLC39A8/MADCAM1	2
Spleen	GO:0009887	animal organ morphogenesis	7/49	287/6969	0.00362858	0.120855	0.102872	ACTC1/CCN1/ACTA2/WT1/FRZB/TBX2/DLL1	7
Spleen	GO:0098609	cell-cell adhesion	6/49	215/6969	0.00371288	0.120855	0.102872	VCAM1/CCN1/SLC39A8/HAVCR2/AIF1/MADCAM1	6
Spleen	GO:0019722	calcium-mediated signaling	3/49	45/6969	0.00376746	0.120855	0.102872	RCAN2/AGTR1/CMKLR1	3
Spleen	GO:0002009	morphogenesis of an epithelium	5/49	151/6969	0.00395519	0.120855	0.102872	CCN1/WT1/FRZB/TBX2/DLL1	5
Spleen	GO:0010518	positive regulation of phospholipase activity	2/49	14/6969	0.00417608	0.120855	0.102872	CCN1/AGTR1	2
Spleen	GO:0048661	positive regulation of smooth muscle cell proliferation	2/49	14/6969	0.00417608	0.120855	0.102872	AIF1/HMOX1	2
Spleen	GO:0090102	cochlea development	2/49	14/6969	0.00417608	0.120855	0.102872	FRZB/TBX2	2
Spleen	GO:0048639	positive regulation of developmental growth	3/49	47/6969	0.00426297	0.120855	0.102872	WT1/TBX2/DLL1	3
Spleen	GO:0007519	skeletal muscle tissue development	3/49	48/6969	0.00452488	0.125151	0.106529	CFL2/MSC/DLL1	3
Spleen	GO:0030857	negative regulation of epithelial cell differentiation	2/49	15/6969	0.004797	0.126507	0.107683	FRZB/DLL1	2
Spleen	GO:0060421	positive regulation of heart growth	2/49	15/6969	0.004797	0.126507	0.107683	WT1/TBX2	2
Spleen	GO:0001947	heart looping	2/49	17/6969	0.00615784	0.142879	0.121619	TBX2/DLL1	2
Spleen	GO:0010517	regulation of phospholipase activity	2/49	17/6969	0.00615784	0.142879	0.121619	CCN1/AGTR1	2
Spleen	GO:0061371	determination of heart left/right asymmetry	2/49	17/6969	0.00615784	0.142879	0.121619	TBX2/DLL1	2
Spleen	GO:0033002	muscle cell proliferation	3/49	54/6969	0.00630067	0.142879	0.121619	TBX2/AIF1/HMOX1	3
Spleen	GO:0007159	leukocyte cell-cell adhesion	4/49	106/6969	0.00633648	0.142879	0.121619	SLC39A8/HAVCR2/AIF1/MADCAM1	4
Spleen	GO:0060537	muscle tissue development	4/49	106/6969	0.00633648	0.142879	0.121619	CFL2/MSC/TBX2/DLL1	4
Spleen	GO:0071674	mononuclear cell migration	3/49	55/6969	0.00663155	0.142879	0.121619	CMKLR1/AIF1/MADCAM1	3
Spleen	GO:0035239	tube morphogenesis	6/49	243/6969	0.00672655	0.142879	0.121619	CCN1/HPGD/AGTR1/WT1/TBX2/DLL1	6
Spleen	GO:0003143	embryonic heart tube morphogenesis	2/49	18/6969	0.00689663	0.142879	0.121619	TBX2/DLL1	2
Spleen	GO:0060420	regulation of heart growth	2/49	18/6969	0.00689663	0.142879	0.121619	WT1/TBX2	2
Spleen	GO:0040011	locomotion	7/49	323/6969	0.00690571	0.142879	0.121619	NR2F2/CCN1/AGTR1/XCR1/CMKLR1/AIF1/MADCAM1	7
Spleen	GO:0071363	cellular response to growth factor stimulus	5/49	174/6969	0.00718729	0.142879	0.121619	TGFBR3/CCN1/HPGD/TBX2/DLL1	5
Spleen	GO:0048839	inner ear development	3/49	57/6969	0.007324	0.142879	0.121619	FRZB/TBX2/DLL1	3
Spleen	GO:0009880	embryonic pattern specification	2/49	19/6969	0.00767359	0.142879	0.121619	WT1/DLL1	2
Spleen	GO:0035050	embryonic heart tube development	2/49	19/6969	0.00767359	0.142879	0.121619	TBX2/DLL1	2
Spleen	GO:0048662	negative regulation of smooth muscle cell proliferation	2/49	19/6969	0.00767359	0.142879	0.121619	AIF1/HMOX1	2
Spleen	GO:2000403	positive regulation of lymphocyte migration	2/49	19/6969	0.00767359	0.142879	0.121619	AIF1/MADCAM1	2
Spleen	GO:0002685	regulation of leukocyte migration	3/49	58/6969	0.00768572	0.142879	0.121619	CMKLR1/AIF1/MADCAM1	3
Spleen	GO:0070848	response to growth factor	5/49	179/6969	0.0080803	0.147791	0.1258	TGFBR3/CCN1/HPGD/TBX2/DLL1	5
Spleen	GO:0045600	positive regulation of fat cell differentiation	2/49	20/6969	0.00848817	0.1504	0.128021	FRZB/CMKLR1	2
Spleen	GO:0048844	artery morphogenesis	2/49	20/6969	0.00848817	0.1504	0.128021	HPGD/TBX2	2
Spleen	GO:0003002	regionalization	4/49	117/6969	0.00893884	0.155948	0.132744	WT1/TBX2/DLL1/HES4	4
Spleen	GO:0046622	positive regulation of organ growth	2/49	21/6969	0.00933982	0.15808	0.134558	WT1/TBX2	2
Spleen	GO:0060419	heart growth	2/49	21/6969	0.00933982	0.15808	0.134558	WT1/TBX2	2
Spleen	GO:0032088	negative regulation of NF-kappaB transcription factor activity	2/49	22/6969	0.010228	0.167197	0.142318	HAVCR2/CMKLR1	2
Spleen	GO:0032722	positive regulation of chemokine production	2/49	22/6969	0.010228	0.167197	0.142318	HAVCR2/AIF1	2
Spleen	GO:0006469	negative regulation of protein kinase activity	3/49	65/6969	0.0105133	0.167197	0.142318	NR2F2/PKIA/CAMK2N1	3
Spleen	GO:0019932	second-messenger-mediated signaling	3/49	65/6969	0.0105133	0.167197	0.142318	RCAN2/AGTR1/CMKLR1	3
Spleen	GO:0007389	pattern specification process	4/49	123/6969	0.0106157	0.167197	0.142318	WT1/TBX2/DLL1/HES4	4
Spleen	GO:0051216	cartilage development	3/49	66/6969	0.0109601	0.170258	0.144924	CCN1/BGN/FRZB	3
Spleen	GO:0008015	blood circulation	4/49	126/6969	0.0115257	0.172711	0.147012	TPM1/ACTC1/AGTR1/DLL1	4
Spleen	GO:0010628	positive regulation of gene expression	7/49	358/6969	0.01185	0.172711	0.147012	ACTC1/ACTA2/FGFR4/DLL1/HAVCR2/MZB1/AIF1	7
Spleen	GO:0009952	anterior/posterior pattern specification	3/49	68/6969	0.0118866	0.172711	0.147012	WT1/DLL1/HES4	3
Spleen	GO:0043583	ear development	3/49	68/6969	0.0118866	0.172711	0.147012	FRZB/TBX2/DLL1	3
Spleen	GO:0009798	axis specification	2/49	24/6969	0.0121118	0.172711	0.147012	WT1/DLL1	2
Spleen	GO:0046620	regulation of organ growth	2/49	24/6969	0.0121118	0.172711	0.147012	WT1/TBX2	2
Spleen	GO:0007155	cell adhesion	7/49	360/6969	0.0121946	0.172711	0.147012	VCAM1/CCN1/SLC39A8/DLL1/HAVCR2/AIF1/MADCAM1	7
Spleen	GO:0045927	positive regulation of growth	3/49	69/6969	0.0123663	0.172711	0.147012	WT1/TBX2/DLL1	3
Spleen	GO:0007167	enzyme-linked receptor protein signaling pathway	6/49	278/6969	0.0126279	0.172711	0.147012	TGFBR3/CCN1/HPGD/TBX2/DLL1/MZB1	6
Spleen	GO:0048568	embryonic organ development	4/49	130/6969	0.0128156	0.172711	0.147012	CCN1/FRZB/TBX2/DLL1	4
Spleen	GO:0071677	positive regulation of mononuclear cell migration	2/49	25/6969	0.0131064	0.172711	0.147012	AIF1/MADCAM1	2
Spleen	GO:0051241	negative regulation of multicellular organismal process	6/49	283/6969	0.0136996	0.172711	0.147012	NR2F2/WT1/FRZB/DLL1/HAVCR2/CMKLR1	6
Spleen	GO:0051240	positive regulation of multicellular organismal process	8/49	459/6969	0.013757	0.172711	0.147012	CCN1/CHODL/WT1/TBX2/DLL1/HAVCR2/CMKLR1/AIF1	8
Spleen	GO:0003013	circulatory system process	4/49	133/6969	0.0138415	0.172711	0.147012	TPM1/ACTC1/AGTR1/DLL1	4
Spleen	GO:0033673	negative regulation of kinase activity	3/49	72/6969	0.0138717	0.172711	0.147012	NR2F2/PKIA/CAMK2N1	3
Spleen	GO:0060541	respiratory system development	3/49	72/6969	0.0138717	0.172711	0.147012	MSC/WT1/TBX2	3
Spleen	GO:0060021	roof of mouth development	2/49	26/6969	0.0141355	0.172711	0.147012	MSC/TBX2	2
Spleen	GO:0032944	regulation of mononuclear cell proliferation	3/49	74/6969	0.0149309	0.172711	0.147012	HAVCR2/MZB1/AIF1	3
Spleen	GO:0050670	regulation of lymphocyte proliferation	3/49	74/6969	0.0149309	0.172711	0.147012	HAVCR2/MZB1/AIF1	3
Spleen	GO:0007200	phospholipase C-activating G protein-coupled receptor signaling pathway	2/49	27/6969	0.0151984	0.172711	0.147012	GNA14/CMKLR1	2
Spleen	GO:0061035	regulation of cartilage development	2/49	27/6969	0.0151984	0.172711	0.147012	CCN1/FRZB	2
Spleen	GO:1901989	positive regulation of cell cycle phase transition	2/49	27/6969	0.0151984	0.172711	0.147012	TBX2/AIF1	2
Spleen	GO:2000401	regulation of lymphocyte migration	2/49	27/6969	0.0151984	0.172711	0.147012	AIF1/MADCAM1	2
Spleen	GO:0016477	cell migration	7/49	376/6969	0.0152198	0.172711	0.147012	NR2F2/CCN1/AGTR1/FGFR4/CMKLR1/AIF1/MADCAM1	7
Spleen	GO:0002684	positive regulation of immune system process	6/49	291/6969	0.0155454	0.172711	0.147012	C7/HAVCR2/MZB1/CMKLR1/AIF1/MADCAM1	6
Spleen	GO:0030335	positive regulation of cell migration	4/49	138/6969	0.0156653	0.172711	0.147012	CCN1/CMKLR1/AIF1/MADCAM1	4
Spleen	GO:0035295	tube development	6/49	293/6969	0.0160327	0.172711	0.147012	CCN1/HPGD/AGTR1/WT1/TBX2/DLL1	6
Spleen	GO:0002690	positive regulation of leukocyte chemotaxis	2/49	28/6969	0.0162948	0.172711	0.147012	CMKLR1/AIF1	2
Spleen	GO:0006879	intracellular iron ion homeostasis	2/49	28/6969	0.0162948	0.172711	0.147012	SLC39A8/HMOX1	2
Spleen	GO:0042440	pigment metabolic process	2/49	28/6969	0.0162948	0.172711	0.147012	TBX2/HMOX1	2
Spleen	GO:0060840	artery development	2/49	28/6969	0.0162948	0.172711	0.147012	HPGD/TBX2	2
Spleen	GO:0006935	chemotaxis	4/49	140/6969	0.0164355	0.172711	0.147012	AGTR1/XCR1/CMKLR1/AIF1	4
Spleen	GO:0042330	taxis	4/49	141/6969	0.0168294	0.172711	0.147012	AGTR1/XCR1/CMKLR1/AIF1	4
Spleen	GO:0001818	negative regulation of cytokine production	3/49	78/6969	0.0171839	0.172711	0.147012	DLL1/HAVCR2/CMKLR1	3
Spleen	GO:0003007	heart morphogenesis	3/49	78/6969	0.0171839	0.172711	0.147012	CCN1/TBX2/DLL1	3
Spleen	GO:0007368	determination of left/right symmetry	2/49	29/6969	0.017424	0.172711	0.147012	TBX2/DLL1	2
Spleen	GO:0032602	chemokine production	2/49	29/6969	0.017424	0.172711	0.147012	HAVCR2/AIF1	2
Spleen	GO:0032642	regulation of chemokine production	2/49	29/6969	0.017424	0.172711	0.147012	HAVCR2/AIF1	2
Spleen	GO:0061053	somite development	2/49	29/6969	0.017424	0.172711	0.147012	FRZB/DLL1	2
Spleen	GO:0072080	nephron tubule development	2/49	29/6969	0.017424	0.172711	0.147012	WT1/DLL1	2
Spleen	GO:0090398	cellular senescence	2/49	29/6969	0.017424	0.172711	0.147012	PRELP/TBX2	2
Spleen	GO:0045597	positive regulation of cell differentiation	5/49	217/6969	0.0175201	0.172711	0.147012	CCN1/AGTR1/CHODL/FRZB/CMKLR1	5
Spleen	GO:0070663	regulation of leukocyte proliferation	3/49	79/6969	0.0177753	0.172711	0.147012	HAVCR2/MZB1/AIF1	3
Spleen	GO:0007010	cytoskeleton organization	7/49	388/6969	0.0178194	0.172711	0.147012	CFL2/TPM1/ACTC1/CNN1/PDLIM3/DES/AIF1	7
Spleen	GO:0043010	camera-type eye development	3/49	80/6969	0.018378	0.172756	0.14705	WT1/TBX2/DLL1	3
Spleen	GO:0009799	specification of symmetry	2/49	30/6969	0.0185857	0.172756	0.14705	TBX2/DLL1	2
Spleen	GO:0009855	determination of bilateral symmetry	2/49	30/6969	0.0185857	0.172756	0.14705	TBX2/DLL1	2
Spleen	GO:0035282	segmentation	2/49	30/6969	0.0185857	0.172756	0.14705	WT1/DLL1	2
Spleen	GO:0061326	renal tubule development	2/49	30/6969	0.0185857	0.172756	0.14705	WT1/DLL1	2
Spleen	GO:0090596	sensory organ morphogenesis	3/49	81/6969	0.0189921	0.175098	0.149044	FRZB/TBX2/DLL1	3
Spleen	GO:2000147	positive regulation of cell motility	4/49	147/6969	0.0193177	0.176612	0.150333	CCN1/CMKLR1/AIF1/MADCAM1	4
Spleen	GO:0048660	regulation of smooth muscle cell proliferation	2/49	31/6969	0.0197793	0.176612	0.150333	AIF1/HMOX1	2
Spleen	GO:0060411	cardiac septum morphogenesis	2/49	31/6969	0.0197793	0.176612	0.150333	CCN1/TBX2	2
Spleen	GO:0060972	left/right pattern formation	2/49	31/6969	0.0197793	0.176612	0.150333	TBX2/DLL1	2
Spleen	GO:0001822	kidney development	3/49	83/6969	0.0202542	0.17944	0.15274	AGTR1/WT1/DLL1	3
Spleen	GO:0030334	regulation of cell migration	5/49	227/6969	0.0208743	0.179788	0.153036	NR2F2/CCN1/CMKLR1/AIF1/MADCAM1	5
Spleen	GO:0051348	negative regulation of transferase activity	3/49	84/6969	0.0209024	0.179788	0.153036	NR2F2/PKIA/CAMK2N1	3
Spleen	GO:0048593	camera-type eye morphogenesis	2/49	32/6969	0.0210043	0.179788	0.153036	TBX2/DLL1	2
Spleen	GO:0007423	sensory organ development	4/49	151/6969	0.0210974	0.179788	0.153036	WT1/FRZB/TBX2/DLL1	4
Spleen	GO:0040017	positive regulation of locomotion	4/49	151/6969	0.0210974	0.179788	0.153036	CCN1/CMKLR1/AIF1/MADCAM1	4
Spleen	GO:0060429	epithelium development	6/49	313/6969	0.0215066	0.179788	0.153036	NR2F2/CCN1/WT1/FRZB/TBX2/DLL1	6
Spleen	GO:0048638	regulation of developmental growth	3/49	85/6969	0.0215618	0.179788	0.153036	WT1/TBX2/DLL1	3
Spleen	GO:0072001	renal system development	3/49	85/6969	0.0215618	0.179788	0.153036	AGTR1/WT1/DLL1	3
Spleen	GO:0090130	tissue migration	3/49	86/6969	0.0222327	0.181606	0.154583	NR2F2/ACTC1/ACTA2	3
Spleen	GO:0048659	smooth muscle cell proliferation	2/49	33/6969	0.0222603	0.181606	0.154583	AIF1/HMOX1	2
Spleen	GO:0072009	nephron epithelium development	2/49	33/6969	0.0222603	0.181606	0.154583	WT1/DLL1	2
Spleen	GO:0042472	inner ear morphogenesis	2/49	34/6969	0.0235467	0.190497	0.162151	FRZB/TBX2	2
Spleen	GO:0001654	eye development	3/49	89/6969	0.0243136	0.190497	0.162151	WT1/TBX2/DLL1	3
Spleen	GO:0048562	embryonic organ morphogenesis	3/49	89/6969	0.0243136	0.190497	0.162151	FRZB/TBX2/DLL1	3
Spleen	GO:0001708	cell fate specification	2/49	35/6969	0.0248632	0.190497	0.162151	TBX2/DLL1	2
Spleen	GO:0002688	regulation of leukocyte chemotaxis	2/49	35/6969	0.0248632	0.190497	0.162151	CMKLR1/AIF1	2
Spleen	GO:0008585	female gonad development	2/49	35/6969	0.0248632	0.190497	0.162151	NR2F2/WT1	2
Spleen	GO:0045445	myoblast differentiation	2/49	35/6969	0.0248632	0.190497	0.162151	TBX2/DLL1	2
Spleen	GO:0046545	development of primary female sexual characteristics	2/49	35/6969	0.0248632	0.190497	0.162151	NR2F2/WT1	2
Spleen	GO:0072006	nephron development	2/49	35/6969	0.0248632	0.190497	0.162151	WT1/DLL1	2
Spleen	GO:0150063	visual system development	3/49	90/6969	0.02503	0.190497	0.162151	WT1/TBX2/DLL1	3
Spleen	GO:0070372	regulation of ERK1 and ERK2 cascade	3/49	91/6969	0.0257578	0.193855	0.16501	CCN1/FGFR4/HAVCR2	3
Spleen	GO:0040008	regulation of growth	4/49	161/6969	0.0259797	0.193855	0.16501	WT1/FRZB/TBX2/DLL1	4
Spleen	GO:0007204	positive regulation of cytosolic calcium ion concentration	2/49	36/6969	0.0262092	0.193855	0.16501	AGTR1/CMKLR1	2
Spleen	GO:0035051	cardiocyte differentiation	2/49	36/6969	0.0262092	0.193855	0.16501	TBX2/DLL1	2
Spleen	GO:0001933	negative regulation of protein phosphorylation	3/49	92/6969	0.026497	0.193855	0.16501	NR2F2/PKIA/CAMK2N1	3
Spleen	GO:0048880	sensory system development	3/49	92/6969	0.026497	0.193855	0.16501	WT1/TBX2/DLL1	3
Spleen	GO:0045446	endothelial cell differentiation	2/49	37/6969	0.0275842	0.198213	0.168719	NR2F2/DLL1	2
Spleen	GO:0002682	regulation of immune system process	7/49	425/6969	0.0278121	0.198213	0.168719	C7/DLL1/HAVCR2/MZB1/CMKLR1/AIF1/MADCAM1	7
Spleen	GO:0048870	cell motility	7/49	425/6969	0.0278121	0.198213	0.168719	NR2F2/CCN1/AGTR1/FGFR4/CMKLR1/AIF1/MADCAM1	7
Spleen	GO:2000145	regulation of cell motility	5/49	245/6969	0.0279266	0.198213	0.168719	NR2F2/CCN1/CMKLR1/AIF1/MADCAM1	5
Spleen	GO:0048598	embryonic morphogenesis	4/49	165/6969	0.0281088	0.198213	0.168719	CCN1/FRZB/TBX2/DLL1	4
Spleen	GO:0048646	anatomical structure formation involved in morphogenesis	6/49	333/6969	0.0281413	0.198213	0.168719	CFL2/CCN1/AGTR1/WT1/TBX2/DLL1	6
Spleen	GO:0019216	regulation of lipid metabolic process	3/49	95/6969	0.0287827	0.200441	0.170615	CCN1/HPGD/FGFR4	3
Spleen	GO:0042102	positive regulation of T cell proliferation	2/49	38/6969	0.0289879	0.200441	0.170615	HAVCR2/AIF1	2
Spleen	GO:0071901	negative regulation of protein serine/threonine kinase activity	2/49	38/6969	0.0289879	0.200441	0.170615	NR2F2/PKIA	2
Spleen	GO:0060326	cell chemotaxis	3/49	96/6969	0.0295673	0.203208	0.172971	AGTR1/CMKLR1/AIF1	3
Spleen	GO:0070371	ERK1 and ERK2 cascade	3/49	97/6969	0.0303632	0.205333	0.17478	CCN1/FGFR4/HAVCR2	3
Spleen	GO:0007565	female pregnancy	2/49	39/6969	0.0304197	0.205333	0.17478	HPGD/HAVCR2	2
Spleen	GO:0044703	multi-organism reproductive process	2/49	39/6969	0.0304197	0.205333	0.17478	HPGD/HAVCR2	2
Spleen	GO:0032103	positive regulation of response to external stimulus	4/49	170/6969	0.0309139	0.207434	0.176569	CAMK2N1/HAVCR2/CMKLR1/AIF1	4
Spleen	GO:0003279	cardiac septum development	2/49	40/6969	0.0318792	0.208966	0.177872	CCN1/TBX2	2
Spleen	GO:0046660	female sex differentiation	2/49	40/6969	0.0318792	0.208966	0.177872	NR2F2/WT1	2
Spleen	GO:0048592	eye morphogenesis	2/49	40/6969	0.0318792	0.208966	0.177872	TBX2/DLL1	2
Spleen	GO:0050921	positive regulation of chemotaxis	2/49	40/6969	0.0318792	0.208966	0.177872	CMKLR1/AIF1	2
Spleen	GO:0051338	regulation of transferase activity	5/49	255/6969	0.0324341	0.211381	0.179928	NR2F2/PKIA/CCN1/AGTR1/CAMK2N1	5
Spleen	GO:0006954	inflammatory response	5/49	256/6969	0.0329086	0.213248	0.181517	SLC39A8/AGTR1/CAMK2N1/CMKLR1/HMOX1	5
Spleen	GO:0042471	ear morphogenesis	2/49	41/6969	0.0333661	0.213907	0.182078	FRZB/TBX2	2
Spleen	GO:0040012	regulation of locomotion	5/49	257/6969	0.0333876	0.213907	0.182078	NR2F2/CCN1/CMKLR1/AIF1/MADCAM1	5
Spleen	GO:0045165	cell fate commitment	3/49	102/6969	0.0345122	0.219681	0.186993	NR2F2/TBX2/DLL1	3
Spleen	GO:0044092	negative regulation of molecular function	5/49	260/6969	0.0348507	0.219681	0.186993	NR2F2/PKIA/CAMK2N1/HAVCR2/CMKLR1	5
Spleen	GO:0008217	regulation of blood pressure	2/49	42/6969	0.0348797	0.219681	0.186993	AGTR1/DLL1	2
Spleen	GO:0032943	mononuclear cell proliferation	3/49	103/6969	0.0353758	0.219681	0.186993	HAVCR2/MZB1/AIF1	3
Spleen	GO:0046651	lymphocyte proliferation	3/49	103/6969	0.0353758	0.219681	0.186993	HAVCR2/MZB1/AIF1	3
Spleen	GO:0042326	negative regulation of phosphorylation	3/49	104/6969	0.0362506	0.219681	0.186993	NR2F2/PKIA/CAMK2N1	3
Spleen	GO:0003158	endothelium development	2/49	43/6969	0.0364197	0.219681	0.186993	NR2F2/DLL1	2
Spleen	GO:0035270	endocrine system development	2/49	43/6969	0.0364197	0.219681	0.186993	WT1/DLL1	2
Spleen	GO:0045598	regulation of fat cell differentiation	2/49	43/6969	0.0364197	0.219681	0.186993	FRZB/CMKLR1	2
Spleen	GO:0072073	kidney epithelium development	2/49	43/6969	0.0364197	0.219681	0.186993	WT1/DLL1	2
Spleen	GO:0072676	lymphocyte migration	2/49	43/6969	0.0364197	0.219681	0.186993	AIF1/MADCAM1	2
Spleen	GO:0007178	transmembrane receptor protein serine/threonine kinase signaling pathway	3/49	105/6969	0.0371365	0.221646	0.188666	TGFBR3/CCN1/HPGD	3
Spleen	GO:0050900	leukocyte migration	3/49	105/6969	0.0371365	0.221646	0.188666	CMKLR1/AIF1/MADCAM1	3
Spleen	GO:0043433	negative regulation of DNA-binding transcription factor activity	2/49	44/6969	0.0379857	0.22232	0.189239	HAVCR2/CMKLR1	2
Spleen	GO:0044706	multi-multicellular organism process	2/49	44/6969	0.0379857	0.22232	0.189239	HPGD/HAVCR2	2
Spleen	GO:1902806	regulation of cell cycle G1/S phase transition	2/49	44/6969	0.0379857	0.22232	0.189239	TBX2/AIF1	2
Spleen	GO:0060562	epithelial tube morphogenesis	3/49	106/6969	0.0380336	0.22232	0.189239	WT1/TBX2/DLL1	3
Spleen	GO:0002040	sprouting angiogenesis	2/49	45/6969	0.0395773	0.230157	0.19591	AGTR1/DLL1	2
Spleen	GO:0001936	regulation of endothelial cell proliferation	2/49	46/6969	0.041194	0.235929	0.200823	NR2F2/AGTR1	2
Spleen	GO:0030856	regulation of epithelial cell differentiation	2/49	46/6969	0.041194	0.235929	0.200823	FRZB/DLL1	2
Spleen	GO:0071248	cellular response to metal ion	2/49	46/6969	0.041194	0.235929	0.200823	SLC39A8/HMOX1	2
Spleen	GO:0030855	epithelial cell differentiation	4/49	188/6969	0.0423529	0.241348	0.205436	NR2F2/WT1/FRZB/DLL1	4
Spleen	GO:0032946	positive regulation of mononuclear cell proliferation	2/49	47/6969	0.0428353	0.241668	0.205708	HAVCR2/AIF1	2
Spleen	GO:0050671	positive regulation of lymphocyte proliferation	2/49	47/6969	0.0428353	0.241668	0.205708	HAVCR2/AIF1	2
Spleen	GO:0032102	negative regulation of response to external stimulus	3/49	112/6969	0.0436487	0.245038	0.208577	SLC39A8/HAVCR2/AIF1	3
Spleen	GO:0001935	endothelial cell proliferation	2/49	48/6969	0.044501	0.246841	0.210112	NR2F2/AGTR1	2
Spleen	GO:0003206	cardiac chamber morphogenesis	2/49	48/6969	0.044501	0.246841	0.210112	CCN1/TBX2	2
Spleen	GO:0070661	leukocyte proliferation	3/49	113/6969	0.044623	0.246841	0.210112	HAVCR2/MZB1/AIF1	3
Spleen	GO:0002252	immune effector process	4/49	192/6969	0.0451822	0.247775	0.210907	C7/DLL1/HAVCR2/MZB1	4
Spleen	GO:2000026	regulation of multicellular organismal development	6/49	373/6969	0.0452288	0.247775	0.210907	CCN1/CHODL/WT1/FRZB/TBX2/DLL1	6
Spleen	GO:0045859	regulation of protein kinase activity	4/49	195/6969	0.0473728	0.258273	0.219843	NR2F2/PKIA/CCN1/CAMK2N1	4
Spleen	GO:0001906	cell killing	2/49	50/6969	0.0479036	0.258679	0.220189	C7/HAVCR2	2
Spleen	GO:0030509	BMP signaling pathway	2/49	50/6969	0.0479036	0.258679	0.220189	TGFBR3/CCN1	2
Spleen	GO:0042692	muscle cell differentiation	3/49	117/6969	0.0486289	0.259408	0.220808	CFL2/TBX2/DLL1	3
Spleen	GO:0045785	positive regulation of cell adhesion	3/49	117/6969	0.0486289	0.259408	0.220808	CCN1/HAVCR2/AIF1	3
Spleen	GO:0030155	regulation of cell adhesion	4/49	198/6969	0.0496224	0.259408	0.220808	CCN1/DLL1/HAVCR2/AIF1	4
Spleen	GO:0031032	actomyosin structure organization	2/49	51/6969	0.0496397	0.259408	0.220808	CFL2/CNN1	2
Spleen	GO:0032635	interleukin-6 production	2/49	51/6969	0.0496397	0.259408	0.220808	HAVCR2/AIF1	2
Spleen	GO:0032675	regulation of interleukin-6 production	2/49	51/6969	0.0496397	0.259408	0.220808	HAVCR2/AIF1	2
Spleen	GO:0070665	positive regulation of leukocyte proliferation	2/49	51/6969	0.0496397	0.259408	0.220808	HAVCR2/AIF1	2
Thymus	GO:0042110	T cell activation	10/53	169/6969	4.27155e-07	0.000401953	0.000390285	CD4/SIT1/CD8A/GATA3/CTSV/CCR9/CD3D/RAG1/RAG2/IGFBP2	10
Thymus	GO:0030217	T cell differentiation	7/53	83/6969	2.60682e-06	0.00122651	0.00119091	CD8A/GATA3/CTSV/CCR9/CD3D/RAG1/RAG2	7
Thymus	GO:0046649	lymphocyte activation	10/53	231/6969	7.3438e-06	0.00230351	0.00223664	CD4/SIT1/CD8A/GATA3/CTSV/CCR9/CD3D/RAG1/RAG2/IGFBP2	10
Thymus	GO:0001775	cell activation	11/53	310/6969	1.61208e-05	0.00379242	0.00368233	CD4/SIT1/CD8A/RGCC/GATA3/CTSV/CCR9/CD3D/RAG1/RAG2/IGFBP2	11
Thymus	GO:0045321	leukocyte activation	10/53	270/6969	2.87573e-05	0.00541213	0.00525502	CD4/SIT1/CD8A/GATA3/CTSV/CCR9/CD3D/RAG1/RAG2/IGFBP2	10
Thymus	GO:0030098	lymphocyte differentiation	7/53	132/6969	5.56484e-05	0.00872753	0.00847418	CD8A/GATA3/CTSV/CCR9/CD3D/RAG1/RAG2	7
Thymus	GO:1903131	mononuclear cell differentiation	7/53	146/6969	0.000105528	0.014186	0.0137742	CD8A/GATA3/CTSV/CCR9/CD3D/RAG1/RAG2	7
Thymus	GO:0060070	canonical Wnt signaling pathway	5/53	84/6969	0.000411242	0.0483723	0.0469681	TLE1/BCL9/LEF1/FAM53B/GATA3	5
Thymus	GO:0002521	leukocyte differentiation	7/53	190/6969	0.000534318	0.055866	0.0542443	CD8A/GATA3/CTSV/CCR9/CD3D/RAG1/RAG2	7
Thymus	GO:0033077	T cell differentiation in thymus	3/53	24/6969	0.000750982	0.0706674	0.0686161	CD3D/RAG1/RAG2	3
Thymus	GO:0002250	adaptive immune response	6/53	153/6969	0.000994454	0.085071	0.0826015	CD4/LCK/CD8A/SH2D1A/CD3D/RAG1	6
Thymus	GO:0044331	cell-cell adhesion mediated by cadherin	2/53	10/6969	0.0024561	0.184111	0.178766	CDH24/RGCC	2
Thymus	GO:0016055	Wnt signaling pathway	5/53	126/6969	0.00255762	0.184111	0.178766	TLE1/BCL9/LEF1/FAM53B/GATA3	5
Thymus	GO:0198738	cell-cell signaling by wnt	5/53	128/6969	0.00273916	0.184111	0.178766	TLE1/BCL9/LEF1/FAM53B/GATA3	5
Thymus	GO:0040036	regulation of fibroblast growth factor receptor signaling pathway	2/53	12/6969	0.00356736	0.209805	0.203715	HHIP/GATA3	2
Thymus	GO:0060037	pharyngeal system development	2/53	12/6969	0.00356736	0.209805	0.203715	GATA3/NKX3-1	2
Thymus	GO:0030097	hemopoiesis	7/53	278/6969	0.00476195	0.241243	0.23424	CD8A/GATA3/CTSV/CCR9/CD3D/RAG1/RAG2	7
Thymus	GO:0002360	T cell lineage commitment	2/53	14/6969	0.004871	0.241243	0.23424	CTSV/RAG2	2
Thymus	GO:0043567	regulation of insulin-like growth factor receptor signaling pathway	2/53	14/6969	0.004871	0.241243	0.23424	NKX3-1/IGFBP2	2
Thymus	GO:0007019	microtubule depolymerization	2/53	15/6969	0.00559312	0.250625	0.24335	KIF18B/STMN1	2
Thymus	GO:0043368	positive T cell selection	2/53	15/6969	0.00559312	0.250625	0.24335	CTSV/CD3D	2
Thymus	GO:0045165	cell fate commitment	4/53	102/6969	0.00731402	0.312841	0.303759	GSX2/GATA3/CTSV/RAG2	4
Thymus	GO:0046394	carboxylic acid biosynthetic process	4/53	106/6969	0.0083617	0.319505	0.31023	PHGDH/GGT5/ELOVL3/FADS3	4
Thymus	GO:0045058	T cell selection	2/53	19/6969	0.00893359	0.319505	0.31023	CTSV/CD3D	2
Thymus	GO:1901568	fatty acid derivative metabolic process	2/53	19/6969	0.00893359	0.319505	0.31023	GGT5/ELOVL3	2
Thymus	GO:0016053	organic acid biosynthetic process	4/53	109/6969	0.00920916	0.319505	0.31023	PHGDH/GGT5/ELOVL3/FADS3	4
Thymus	GO:0048009	insulin-like growth factor receptor signaling pathway	2/53	20/6969	0.00987819	0.319505	0.31023	NKX3-1/IGFBP2	2
Thymus	GO:0007267	cell-cell signaling	8/53	405/6969	0.010746	0.319505	0.31023	TLE1/BCL9/LEF1/FAM53B/GATA3/SH2D1A/FJX1/NKX3-1	8
Thymus	GO:0002200	somatic diversification of immune receptors	2/53	21/6969	0.0108652	0.319505	0.31023	RAG1/RAG2	2
Thymus	GO:0002562	somatic diversification of immune receptors via germline recombination within a single locus	2/53	21/6969	0.0108652	0.319505	0.31023	RAG1/RAG2	2
Thymus	GO:0006749	glutathione metabolic process	2/53	21/6969	0.0108652	0.319505	0.31023	GSTA4/GGT5	2
Thymus	GO:0016444	somatic cell DNA recombination	2/53	21/6969	0.0108652	0.319505	0.31023	RAG1/RAG2	2
Thymus	GO:0003002	regionalization	4/53	117/6969	0.0117385	0.331093	0.321482	MTF2/GSX2/HHIP/NKX3-1	4
Thymus	GO:0006636	unsaturated fatty acid biosynthetic process	2/53	23/6969	0.0129638	0.331093	0.321482	ELOVL3/FADS3	2
Thymus	GO:0071347	cellular response to interleukin-1	2/53	23/6969	0.0129638	0.331093	0.321482	CCL17/NKX3-1	2
Thymus	GO:2000351	regulation of endothelial cell apoptotic process	2/53	23/6969	0.0129638	0.331093	0.321482	RGCC/GATA3	2
Thymus	GO:0007389	pattern specification process	4/53	123/6969	0.0139037	0.331093	0.321482	MTF2/GSX2/HHIP/NKX3-1	4
Thymus	GO:0007169	transmembrane receptor protein tyrosine kinase signaling pathway	5/53	189/6969	0.0139301	0.331093	0.321482	HHIP/GATA3/NKX3-1/IGFBP2/EFNA2	5
Thymus	GO:0032963	collagen metabolic process	2/53	24/6969	0.0140741	0.331093	0.321482	RGCC/CTSV	2
Thymus	GO:0072577	endothelial cell apoptotic process	2/53	24/6969	0.0140741	0.331093	0.321482	RGCC/GATA3	2
Thymus	GO:0050852	T cell receptor signaling pathway	2/53	25/6969	0.0152241	0.349412	0.339269	CD8A/GATA3	2
Thymus	GO:0001656	metanephros development	2/53	27/6969	0.0176409	0.377274	0.366322	GATA3/NKX3-1	2
Thymus	GO:0009953	dorsal/ventral pattern formation	2/53	27/6969	0.0176409	0.377274	0.366322	GSX2/HHIP	2
Thymus	GO:0070555	response to interleukin-1	2/53	27/6969	0.0176409	0.377274	0.366322	CCL17/NKX3-1	2
Thymus	GO:0008543	fibroblast growth factor receptor signaling pathway	2/53	29/6969	0.020209	0.422593	0.410326	HHIP/GATA3	2
Thymus	GO:0009887	animal organ morphogenesis	6/53	287/6969	0.0209234	0.423761	0.41146	GSX2/HHIP/GATA3/COL5A2/FJX1/NKX3-1	6
Thymus	GO:0035282	segmentation	2/53	30/6969	0.0215483	0.423761	0.41146	MTF2/NKX3-1	2
Thymus	GO:0071466	cellular response to xenobiotic stimulus	2/53	32/6969	0.0243344	0.423761	0.41146	GSTA4/NKX3-1	2
Thymus	GO:0036294	cellular response to decreased oxygen levels	2/53	33/6969	0.0257799	0.423761	0.41146	RGCC/NKX3-1	2
Thymus	GO:0071456	cellular response to hypoxia	2/53	33/6969	0.0257799	0.423761	0.41146	RGCC/NKX3-1	2
Thymus	GO:1904035	regulation of epithelial cell apoptotic process	2/53	34/6969	0.0272596	0.423761	0.41146	RGCC/GATA3	2
Thymus	GO:0097435	supramolecular fiber organization	5/53	225/6969	0.0273866	0.423761	0.41146	RGCC/COL5A2/KIF18B/NCK1/STMN1	5
Thymus	GO:0009967	positive regulation of signal transduction	7/53	394/6969	0.0284892	0.423761	0.41146	CD4/GSX2/FAM53B/GATA3/CTSV/CCL17/NKX3-1	7
Thymus	GO:0045931	positive regulation of mitotic cell cycle	2/53	35/6969	0.0287729	0.423761	0.41146	RGCC/NKX3-1	2
Thymus	GO:0031109	microtubule polymerization or depolymerization	2/53	36/6969	0.0303193	0.423761	0.41146	KIF18B/STMN1	2
Thymus	GO:0033559	unsaturated fatty acid metabolic process	2/53	36/6969	0.0303193	0.423761	0.41146	ELOVL3/FADS3	2
Thymus	GO:0044344	cellular response to fibroblast growth factor stimulus	2/53	36/6969	0.0303193	0.423761	0.41146	HHIP/GATA3	2
Thymus	GO:0071774	response to fibroblast growth factor	2/53	36/6969	0.0303193	0.423761	0.41146	HHIP/GATA3	2
Thymus	GO:0050851	antigen receptor-mediated signaling pathway	2/53	38/6969	0.033509	0.423761	0.41146	CD8A/GATA3	2
Thymus	GO:0071453	cellular response to oxygen levels	2/53	38/6969	0.033509	0.423761	0.41146	RGCC/NKX3-1	2
Thymus	GO:0051261	protein depolymerization	2/53	39/6969	0.0351512	0.423761	0.41146	KIF18B/STMN1	2
Thymus	GO:0048592	eye morphogenesis	2/53	40/6969	0.0368242	0.423761	0.41146	COL5A2/FJX1	2
Thymus	GO:0050863	regulation of T cell activation	3/53	98/6969	0.0380825	0.423761	0.41146	SIT1/GATA3/IGFBP2	3
Thymus	GO:0048646	anatomical structure formation involved in morphogenesis	6/53	333/6969	0.0394701	0.423761	0.41146	FAM209B/RGCC/GATA3/COL5A2/FJX1/NKX3-1	6
Thymus	GO:1904019	epithelial cell apoptotic process	2/53	42/6969	0.0402604	0.423761	0.41146	RGCC/GATA3	2
Thymus	GO:0072676	lymphocyte migration	2/53	43/6969	0.0420225	0.423761	0.41146	GATA3/CCL17	2
Thymus	GO:0006790	sulfur compound metabolic process	3/53	105/6969	0.0452432	0.423761	0.41146	GGT5/ELOVL3/ARSG	3
Thymus	GO:0060562	epithelial tube morphogenesis	3/53	106/6969	0.0463174	0.423761	0.41146	HHIP/GATA3/NKX3-1	3
Thymus	GO:0050680	negative regulation of epithelial cell proliferation	2/53	46/6969	0.047479	0.423761	0.41146	RGCC/NKX3-1	2
Thymus	GO:0044272	sulfur compound biosynthetic process	2/53	47/6969	0.0493528	0.423761	0.41146	GGT5/ELOVL3	2
Thymus	GO:1902905	positive regulation of supramolecular fiber organization	2/53	47/6969	0.0493528	0.423761	0.41146	RGCC/NCK1	2
Thymus	GO:0010647	positive regulation of cell communication	7/53	445/6969	0.0499891	0.423761	0.41146	CD4/GSX2/FAM53B/GATA3/CTSV/CCL17/NKX3-1	7
Thymus	GO:0023056	positive regulation of signaling	7/53	445/6969	0.0499891	0.423761	0.41146	CD4/GSX2/FAM53B/GATA3/CTSV/CCL17/NKX3-1	7

## Sheet: Supplementary Table S4
Table S4 Darkgrey module genes with module membership score
Geneid	Gene_Name	MM_score
ENSSSCG00000008647	CMPK2	0.957081
ENSSSCG00000008496	EIF2AK2	0.955304
ENSSSCG00000030108	ZNFX1	0.951636
ENSSSCG00000003763	IFI44	0.92967
ENSSSCG00000015897	IFIH1	0.923231
ENSSSCG00000014670		0.912142
ENSSSCG00000016502	PARP12	0.905431
ENSSSCG00000012076	MX2	0.901613
ENSSSCG00000014565		0.896126
ENSSSCG00000023379	UBE2L6	0.890956
ENSSSCG00000012077	MX1	0.884634
ENSSSCG00000007508	ZBP1	0.878377
ENSSSCG00000034802		0.878134
ENSSSCG00000027660	IFI44L	0.866315
ENSSSCG00000030408	RIGI	0.860244
ENSSSCG00000009881	OAS2	0.854451
ENSSSCG00000010454	IFIT5	0.852431
ENSSSCG00000014997		0.851794
ENSSSCG00000011874	PARP14	0.843863
ENSSSCG00000017416	DHX58	0.84256
ENSSSCG00000050627		0.824509
ENSSSCG00000037572	EPSTI1	0.813994
ENSSSCG00000006209	VCPIP1	0.787256
ENSSSCG00000017886	FBXO39	0.786432
ENSSSCG00000022011	NMI	0.782194
ENSSSCG00000011239	TRANK1	0.778636
ENSSSCG00000012258	FUNDC1	0.774334
ENSSSCG00000001984	KHNYN	0.770752
ENSSSCG00000047826	NA	0.75531
ENSSSCG00000050461	NA	0.728395
ENSSSCG00000030277	ENDOV	0.72481
ENSSSCG00000017717	UNC45B	0.713793
ENSSSCG00000010513	LCOR	0.709894
ENSSSCG00000037536	SLC25A28	0.657718
ENSSSCG00000004893	VPS4B	0.633018
ENSSSCG00000014088	IQGAP2	0.549707
ENSSSCG00000004595	ADAM10	0.541075
ENSSSCG00000026969	KRAS	0.540489
ENSSSCG00000016834	LMBRD2	0.436434
ENSSSCG00000016086	C2orf69	0.38988

## Sheet: Supplementary Table S5
Table S5 The core genes in the 16 gene sets obtained from time series analysis (α > 0.5)
Geneid	membership score	Cluster	Classification
ENSSSCG00000000194	0.685251	1	down
ENSSSCG00000000371	0.53522	1	down
ENSSSCG00000000443	0.609878	1	down
ENSSSCG00000000509	0.700412	1	down
ENSSSCG00000000554	0.840115	1	down
ENSSSCG00000000588	0.578564	1	down
ENSSSCG00000000612	0.558531	1	down
ENSSSCG00000000638	0.602775	1	down
ENSSSCG00000000639	0.566159	1	down
ENSSSCG00000000891	0.606586	1	down
ENSSSCG00000000915	0.765446	1	down
ENSSSCG00000001738	0.823159	1	down
ENSSSCG00000001878	0.520877	1	down
ENSSSCG00000002620	0.683116	1	down
ENSSSCG00000002669	0.785993	1	down
ENSSSCG00000002933	0.778682	1	down
ENSSSCG00000003255	0.566627	1	down
ENSSSCG00000003461	0.733578	1	down
ENSSSCG00000003833	0.828896	1	down
ENSSSCG00000004493	0.50715	1	down
ENSSSCG00000004531	0.512585	1	down
ENSSSCG00000004596	0.53552	1	down
ENSSSCG00000004789	0.52246	1	down
ENSSSCG00000004974	0.537447	1	down
ENSSSCG00000004980	0.55053	1	down
ENSSSCG00000005022	0.652611	1	down
ENSSSCG00000005065	0.646105	1	down
ENSSSCG00000005507	0.515642	1	down
ENSSSCG00000005588	0.643538	1	down
ENSSSCG00000005638	0.748629	1	down
ENSSSCG00000005994	0.630781	1	down
ENSSSCG00000006035	0.516912	1	down
ENSSSCG00000006039	0.53952	1	down
ENSSSCG00000006237	0.607231	1	down
ENSSSCG00000006284	0.6474	1	down
ENSSSCG00000006394	0.760681	1	down
ENSSSCG00000006736	0.523382	1	down
ENSSSCG00000006898	0.508214	1	down
ENSSSCG00000006900	0.789759	1	down
ENSSSCG00000006911	0.699266	1	down
ENSSSCG00000007047	0.502261	1	down
ENSSSCG00000007280	0.624579	1	down
ENSSSCG00000008495	0.704147	1	down
ENSSSCG00000008499	0.576615	1	down
ENSSSCG00000008835	0.714415	1	down
ENSSSCG00000008842	0.524927	1	down
ENSSSCG00000008996	0.509271	1	down
ENSSSCG00000009100	0.840458	1	down
ENSSSCG00000009112	0.613386	1	down
ENSSSCG00000009186	0.659355	1	down
ENSSSCG00000009330	0.674524	1	down
ENSSSCG00000009361	0.549878	1	down
ENSSSCG00000009388	0.763453	1	down
ENSSSCG00000009390	0.563508	1	down
ENSSSCG00000009554	0.518802	1	down
ENSSSCG00000009704	0.547237	1	down
ENSSSCG00000009934	0.571845	1	down
ENSSSCG00000010496	0.765712	1	down
ENSSSCG00000010550	0.505453	1	down
ENSSSCG00000010955	0.588506	1	down
ENSSSCG00000011010	0.567647	1	down
ENSSSCG00000011128	0.618944	1	down
ENSSSCG00000011301	0.705129	1	down
ENSSSCG00000011318	0.635847	1	down
ENSSSCG00000011678	0.831438	1	down
ENSSSCG00000011717	0.774321	1	down
ENSSSCG00000011850	0.701966	1	down
ENSSSCG00000011899	0.675825	1	down
ENSSSCG00000011949	0.51535	1	down
ENSSSCG00000011973	0.678381	1	down
ENSSSCG00000012018	0.808724	1	down
ENSSSCG00000012066	0.818115	1	down
ENSSSCG00000012164	0.608553	1	down
ENSSSCG00000012361	0.567487	1	down
ENSSSCG00000012365	0.550676	1	down
ENSSSCG00000012583	0.643477	1	down
ENSSSCG00000012637	0.522508	1	down
ENSSSCG00000012644	0.779824	1	down
ENSSSCG00000013310	0.678416	1	down
ENSSSCG00000013374	0.831319	1	down
ENSSSCG00000013411	0.704418	1	down
ENSSSCG00000013461	0.782238	1	down
ENSSSCG00000013618	0.572549	1	down
ENSSSCG00000013976	0.538326	1	down
ENSSSCG00000014029	0.716846	1	down
ENSSSCG00000014331	0.684831	1	down
ENSSSCG00000014368	0.787559	1	down
ENSSSCG00000014540	0.515876	1	down
ENSSSCG00000014910	0.599289	1	down
ENSSSCG00000014957	0.704145	1	down
ENSSSCG00000014996	0.578233	1	down
ENSSSCG00000015013	0.746079	1	down
ENSSSCG00000015212	0.842572	1	down
ENSSSCG00000015377	0.783504	1	down
ENSSSCG00000015411	0.623725	1	down
ENSSSCG00000015480	0.550574	1	down
ENSSSCG00000015546	0.843341	1	down
ENSSSCG00000015784	0.517681	1	down
ENSSSCG00000016070	0.568659	1	down
ENSSSCG00000016090	0.558229	1	down
ENSSSCG00000016502	0.577038	1	down
ENSSSCG00000016509	0.755402	1	down
ENSSSCG00000016569	0.519722	1	down
ENSSSCG00000016655	0.686082	1	down
ENSSSCG00000016835	0.726869	1	down
ENSSSCG00000016920	0.787695	1	down
ENSSSCG00000017038	0.530789	1	down
ENSSSCG00000017237	0.691031	1	down
ENSSSCG00000017669	0.693016	1	down
ENSSSCG00000018081	0.724765	1	down
ENSSSCG00000018084	0.642548	1	down
ENSSSCG00000018737	0.758156	1	down
ENSSSCG00000018935	0.834985	1	down
ENSSSCG00000021322	0.590871	1	down
ENSSSCG00000021536	0.525016	1	down
ENSSSCG00000021880	0.83735	1	down
ENSSSCG00000022521	0.550984	1	down
ENSSSCG00000022638	0.598694	1	down
ENSSSCG00000022804	0.596638	1	down
ENSSSCG00000022869	0.558238	1	down
ENSSSCG00000023267	0.806891	1	down
ENSSSCG00000023436	0.508903	1	down
ENSSSCG00000024136	0.637479	1	down
ENSSSCG00000024486	0.812552	1	down
ENSSSCG00000024568	0.599522	1	down
ENSSSCG00000025085	0.603208	1	down
ENSSSCG00000025254	0.644718	1	down
ENSSSCG00000025315	0.80639	1	down
ENSSSCG00000025578	0.535559	1	down
ENSSSCG00000025691	0.565801	1	down
ENSSSCG00000026034	0.694066	1	down
ENSSSCG00000026714	0.543751	1	down
ENSSSCG00000027100	0.571785	1	down
ENSSSCG00000027115	0.523384	1	down
ENSSSCG00000027778	0.717173	1	down
ENSSSCG00000027898	0.548405	1	down
ENSSSCG00000028327	0.844364	1	down
ENSSSCG00000028345	0.722837	1	down
ENSSSCG00000029484	0.607726	1	down
ENSSSCG00000030325	0.605329	1	down
ENSSSCG00000030706	0.526221	1	down
ENSSSCG00000030801	0.550486	1	down
ENSSSCG00000031077	0.772715	1	down
ENSSSCG00000031154	0.599424	1	down
ENSSSCG00000031290	0.577802	1	down
ENSSSCG00000031670	0.787108	1	down
ENSSSCG00000032108	0.503515	1	down
ENSSSCG00000032621	0.609121	1	down
ENSSSCG00000032765	0.588297	1	down
ENSSSCG00000033104	0.626261	1	down
ENSSSCG00000033251	0.520107	1	down
ENSSSCG00000033634	0.632442	1	down
ENSSSCG00000034102	0.742749	1	down
ENSSSCG00000034121	0.5118	1	down
ENSSSCG00000034386	0.742571	1	down
ENSSSCG00000034743	0.58349	1	down
ENSSSCG00000035112	0.588714	1	down
ENSSSCG00000035658	0.637611	1	down
ENSSSCG00000035675	0.797436	1	down
ENSSSCG00000036083	0.72506	1	down
ENSSSCG00000036096	0.803413	1	down
ENSSSCG00000036210	0.61028	1	down
ENSSSCG00000036350	0.617421	1	down
ENSSSCG00000036635	0.605943	1	down
ENSSSCG00000037264	0.633592	1	down
ENSSSCG00000037432	0.542936	1	down
ENSSSCG00000037452	0.844463	1	down
ENSSSCG00000037803	0.528486	1	down
ENSSSCG00000038187	0.653357	1	down
ENSSSCG00000038418	0.553334	1	down
ENSSSCG00000038569	0.551028	1	down
ENSSSCG00000038832	0.663471	1	down
ENSSSCG00000038975	0.761662	1	down
ENSSSCG00000039332	0.671144	1	down
ENSSSCG00000040187	0.687226	1	down
ENSSSCG00000040323	0.509752	1	down
ENSSSCG00000040513	0.831456	1	down
ENSSSCG00000040615	0.721283	1	down
ENSSSCG00000040816	0.662258	1	down
ENSSSCG00000041000	0.643766	1	down
ENSSSCG00000041073	0.512295	1	down
ENSSSCG00000041078	0.531427	1	down
ENSSSCG00000041130	0.738926	1	down
ENSSSCG00000041230	0.514699	1	down
ENSSSCG00000041520	0.803081	1	down
ENSSSCG00000041698	0.661697	1	down
ENSSSCG00000041810	0.798896	1	down
ENSSSCG00000041825	0.569131	1	down
ENSSSCG00000041891	0.567703	1	down
ENSSSCG00000042109	0.550362	1	down
ENSSSCG00000042188	0.52588	1	down
ENSSSCG00000042189	0.628949	1	down
ENSSSCG00000042264	0.510545	1	down
ENSSSCG00000042317	0.661029	1	down
ENSSSCG00000042842	0.726004	1	down
ENSSSCG00000043140	0.780076	1	down
ENSSSCG00000043293	0.726004	1	down
ENSSSCG00000044174	0.547596	1	down
ENSSSCG00000044325	0.782556	1	down
ENSSSCG00000044338	0.575367	1	down
ENSSSCG00000044340	0.607808	1	down
ENSSSCG00000045093	0.50392	1	down
ENSSSCG00000045213	0.525062	1	down
ENSSSCG00000045511	0.553696	1	down
ENSSSCG00000045751	0.58261	1	down
ENSSSCG00000046539	0.73308	1	down
ENSSSCG00000046781	0.561726	1	down
ENSSSCG00000046979	0.530088	1	down
ENSSSCG00000047809	0.719222	1	down
ENSSSCG00000047897	0.558793	1	down
ENSSSCG00000048264	0.583955	1	down
ENSSSCG00000048813	0.691019	1	down
ENSSSCG00000049121	0.727032	1	down
ENSSSCG00000049580	0.56728	1	down
ENSSSCG00000050128	0.630045	1	down
ENSSSCG00000050549	0.592435	1	down
ENSSSCG00000050566	0.650895	1	down
ENSSSCG00000050624	0.524051	1	down
ENSSSCG00000051068	0.74211	1	down
ENSSSCG00000051397	0.80169	1	down
ENSSSCG00000000559	0.780297	2	none
ENSSSCG00000001810	0.555526	2	none
ENSSSCG00000001869	0.703086	2	none
ENSSSCG00000001873	0.614196	2	none
ENSSSCG00000002051	0.632937	2	none
ENSSSCG00000005097	0.670225	2	none
ENSSSCG00000005224	0.712704	2	none
ENSSSCG00000005343	0.655887	2	none
ENSSSCG00000005611	0.716562	2	none
ENSSSCG00000005786	0.637303	2	none
ENSSSCG00000006037	0.592019	2	none
ENSSSCG00000006452	0.566761	2	none
ENSSSCG00000007574	0.522482	2	none
ENSSSCG00000008521	0.526446	2	none
ENSSSCG00000008970	0.580679	2	none
ENSSSCG00000009480	0.625882	2	none
ENSSSCG00000010144	0.511242	2	none
ENSSSCG00000010478	0.554364	2	none
ENSSSCG00000010652	0.550859	2	none
ENSSSCG00000011167	0.614879	2	none
ENSSSCG00000011677	0.51115	2	none
ENSSSCG00000011827	0.799789	2	none
ENSSSCG00000012203	0.548999	2	none
ENSSSCG00000014630	0.529663	2	none
ENSSSCG00000015082	0.799594	2	none
ENSSSCG00000015874	0.598481	2	none
ENSSSCG00000016059	0.500096	2	none
ENSSSCG00000016101	0.574686	2	none
ENSSSCG00000016705	0.799593	2	none
ENSSSCG00000017024	0.546895	2	none
ENSSSCG00000017755	0.518468	2	none
ENSSSCG00000017785	0.783525	2	none
ENSSSCG00000018648	0.708678	2	none
ENSSSCG00000021818	0.730364	2	none
ENSSSCG00000022159	0.683418	2	none
ENSSSCG00000022292	0.5558	2	none
ENSSSCG00000022506	0.755397	2	none
ENSSSCG00000023071	0.620686	2	none
ENSSSCG00000023376	0.504822	2	none
ENSSSCG00000023437	0.773833	2	none
ENSSSCG00000023445	0.615543	2	none
ENSSSCG00000023994	0.502478	2	none
ENSSSCG00000024648	0.787818	2	none
ENSSSCG00000025326	0.563187	2	none
ENSSSCG00000025744	0.603728	2	none
ENSSSCG00000025810	0.700171	2	none
ENSSSCG00000026042	0.500101	2	none
ENSSSCG00000026043	0.515952	2	none
ENSSSCG00000026248	0.59321	2	none
ENSSSCG00000027075	0.664016	2	none
ENSSSCG00000030172	0.644814	2	none
ENSSSCG00000031615	0.510158	2	none
ENSSSCG00000032379	0.500541	2	none
ENSSSCG00000032575	0.644073	2	none
ENSSSCG00000032619	0.734005	2	none
ENSSSCG00000032853	0.799594	2	none
ENSSSCG00000033000	0.693072	2	none
ENSSSCG00000033313	0.60886	2	none
ENSSSCG00000033392	0.781344	2	none
ENSSSCG00000033591	0.739227	2	none
ENSSSCG00000034167	0.539532	2	none
ENSSSCG00000034839	0.709229	2	none
ENSSSCG00000035355	0.760928	2	none
ENSSSCG00000035941	0.771153	2	none
ENSSSCG00000036686	0.797018	2	none
ENSSSCG00000037179	0.501378	2	none
ENSSSCG00000037252	0.52505	2	none
ENSSSCG00000037594	0.636382	2	none
ENSSSCG00000040224	0.722642	2	none
ENSSSCG00000041321	0.631694	2	none
ENSSSCG00000041639	0.527012	2	none
ENSSSCG00000041813	0.730865	2	none
ENSSSCG00000042043	0.685274	2	none
ENSSSCG00000042101	0.722531	2	none
ENSSSCG00000042601	0.614324	2	none
ENSSSCG00000042909	0.715473	2	none
ENSSSCG00000043092	0.690692	2	none
ENSSSCG00000043397	0.757641	2	none
ENSSSCG00000043705	0.572897	2	none
ENSSSCG00000045031	0.550555	2	none
ENSSSCG00000045083	0.658832	2	none
ENSSSCG00000045484	0.670925	2	none
ENSSSCG00000045752	0.68629	2	none
ENSSSCG00000046026	0.775862	2	none
ENSSSCG00000047492	0.585641	2	none
ENSSSCG00000047894	0.731849	2	none
ENSSSCG00000048140	0.704394	2	none
ENSSSCG00000048202	0.606304	2	none
ENSSSCG00000048652	0.799593	2	none
ENSSSCG00000048702	0.688233	2	none
ENSSSCG00000049483	0.801501	2	none
ENSSSCG00000049557	0.510112	2	none
ENSSSCG00000049625	0.56577	2	none
ENSSSCG00000050226	0.536859	2	none
ENSSSCG00000050363	0.686501	2	none
ENSSSCG00000050989	0.711521	2	none
ENSSSCG00000051366	0.75767	2	none
ENSSSCG00000000169	0.61951	3	down
ENSSSCG00000000368	0.76306	3	down
ENSSSCG00000000406	0.846246	3	down
ENSSSCG00000000488	0.626547	3	down
ENSSSCG00000000536	0.526073	3	down
ENSSSCG00000000553	0.704462	3	down
ENSSSCG00000000583	0.584996	3	down
ENSSSCG00000000591	0.614536	3	down
ENSSSCG00000000722	0.519083	3	down
ENSSSCG00000000739	0.874176	3	down
ENSSSCG00000000743	0.607061	3	down
ENSSSCG00000000860	0.578261	3	down
ENSSSCG00000000863	0.689883	3	down
ENSSSCG00000000887	0.8531	3	down
ENSSSCG00000000890	0.758469	3	down
ENSSSCG00000000920	0.784429	3	down
ENSSSCG00000000950	0.676743	3	down
ENSSSCG00000001488	0.554633	3	down
ENSSSCG00000001493	0.669412	3	down
ENSSSCG00000001757	0.622132	3	down
ENSSSCG00000001792	0.591604	3	down
ENSSSCG00000001814	0.639093	3	down
ENSSSCG00000001950	0.502443	3	down
ENSSSCG00000001955	0.591693	3	down
ENSSSCG00000001958	0.590617	3	down
ENSSSCG00000001973	0.618161	3	down
ENSSSCG00000002134	0.745767	3	down
ENSSSCG00000002245	0.629118	3	down
ENSSSCG00000003153	0.503237	3	down
ENSSSCG00000003583	0.550991	3	down
ENSSSCG00000003709	0.519185	3	down
ENSSSCG00000003716	0.879853	3	down
ENSSSCG00000003741	0.589569	3	down
ENSSSCG00000003788	0.852509	3	down
ENSSSCG00000003867	0.513884	3	down
ENSSSCG00000003888	0.852249	3	down
ENSSSCG00000003903	0.517512	3	down
ENSSSCG00000004077	0.556077	3	down
ENSSSCG00000004105	0.645906	3	down
ENSSSCG00000004164	0.622396	3	down
ENSSSCG00000004170	0.537731	3	down
ENSSSCG00000004294	0.783566	3	down
ENSSSCG00000004304	0.699901	3	down
ENSSSCG00000004446	0.741623	3	down
ENSSSCG00000004522	0.52192	3	down
ENSSSCG00000004538	0.642576	3	down
ENSSSCG00000004586	0.573022	3	down
ENSSSCG00000004625	0.634977	3	down
ENSSSCG00000004747	0.854749	3	down
ENSSSCG00000004785	0.783728	3	down
ENSSSCG00000004792	0.638269	3	down
ENSSSCG00000004821	0.558833	3	down
ENSSSCG00000004875	0.787966	3	down
ENSSSCG00000004884	0.550951	3	down
ENSSSCG00000004983	0.564906	3	down
ENSSSCG00000004985	0.80323	3	down
ENSSSCG00000004986	0.73958	3	down
ENSSSCG00000005021	0.502654	3	down
ENSSSCG00000005047	0.655796	3	down
ENSSSCG00000005072	0.626447	3	down
ENSSSCG00000005150	0.628359	3	down
ENSSSCG00000005182	0.633092	3	down
ENSSSCG00000005184	0.599205	3	down
ENSSSCG00000005207	0.532874	3	down
ENSSSCG00000005227	0.522805	3	down
ENSSSCG00000005287	0.749036	3	down
ENSSSCG00000005425	0.674109	3	down
ENSSSCG00000005452	0.534604	3	down
ENSSSCG00000005514	0.617507	3	down
ENSSSCG00000005600	0.691782	3	down
ENSSSCG00000005651	0.588895	3	down
ENSSSCG00000005982	0.743419	3	down
ENSSSCG00000005987	0.522382	3	down
ENSSSCG00000006014	0.811408	3	down
ENSSSCG00000006029	0.715441	3	down
ENSSSCG00000006054	0.76423	3	down
ENSSSCG00000006100	0.850892	3	down
ENSSSCG00000006151	0.772315	3	down
ENSSSCG00000006184	0.605433	3	down
ENSSSCG00000006238	0.520466	3	down
ENSSSCG00000006240	0.799133	3	down
ENSSSCG00000006247	0.694124	3	down
ENSSSCG00000006639	0.622134	3	down
ENSSSCG00000006731	0.528444	3	down
ENSSSCG00000006752	0.530133	3	down
ENSSSCG00000006800	0.626117	3	down
ENSSSCG00000006824	0.686769	3	down
ENSSSCG00000006830	0.662329	3	down
ENSSSCG00000006994	0.658385	3	down
ENSSSCG00000006996	0.606204	3	down
ENSSSCG00000007033	0.703123	3	down
ENSSSCG00000007253	0.607272	3	down
ENSSSCG00000007313	0.687439	3	down
ENSSSCG00000007355	0.644616	3	down
ENSSSCG00000008359	0.602144	3	down
ENSSSCG00000008363	0.874108	3	down
ENSSSCG00000008374	0.595417	3	down
ENSSSCG00000008400	0.695104	3	down
ENSSSCG00000008412	0.623997	3	down
ENSSSCG00000008508	0.716469	3	down
ENSSSCG00000008517	0.692937	3	down
ENSSSCG00000008829	0.572859	3	down
ENSSSCG00000008878	0.576757	3	down
ENSSSCG00000008900	0.82787	3	down
ENSSSCG00000008923	0.622066	3	down
ENSSSCG00000008979	0.571972	3	down
ENSSSCG00000008987	0.646425	3	down
ENSSSCG00000009012	0.770827	3	down
ENSSSCG00000009079	0.546883	3	down
ENSSSCG00000009193	0.564668	3	down
ENSSSCG00000009300	0.522831	3	down
ENSSSCG00000009372	0.532941	3	down
ENSSSCG00000009460	0.603398	3	down
ENSSSCG00000009466	0.623581	3	down
ENSSSCG00000009528	0.61103	3	down
ENSSSCG00000009788	0.568817	3	down
ENSSSCG00000009839	0.869327	3	down
ENSSSCG00000009887	0.602288	3	down
ENSSSCG00000010030	0.556617	3	down
ENSSSCG00000010176	0.811447	3	down
ENSSSCG00000010241	0.797483	3	down
ENSSSCG00000010243	0.586685	3	down
ENSSSCG00000010314	0.6106	3	down
ENSSSCG00000010404	0.806987	3	down
ENSSSCG00000010429	0.594005	3	down
ENSSSCG00000010435	0.511938	3	down
ENSSSCG00000010456	0.593987	3	down
ENSSSCG00000010597	0.861256	3	down
ENSSSCG00000010877	0.567079	3	down
ENSSSCG00000010999	0.696698	3	down
ENSSSCG00000011071	0.841025	3	down
ENSSSCG00000011190	0.656568	3	down
ENSSSCG00000011314	0.546602	3	down
ENSSSCG00000011366	0.508795	3	down
ENSSSCG00000011535	0.521807	3	down
ENSSSCG00000011626	0.617869	3	down
ENSSSCG00000011676	0.701271	3	down
ENSSSCG00000011747	0.513907	3	down
ENSSSCG00000011822	0.530045	3	down
ENSSSCG00000011917	0.661857	3	down
ENSSSCG00000011923	0.603235	3	down
ENSSSCG00000011930	0.513706	3	down
ENSSSCG00000011963	0.529919	3	down
ENSSSCG00000012077	0.556944	3	down
ENSSSCG00000012131	0.638166	3	down
ENSSSCG00000012234	0.699056	3	down
ENSSSCG00000012349	0.530895	3	down
ENSSSCG00000012350	0.69234	3	down
ENSSSCG00000012463	0.540624	3	down
ENSSSCG00000012486	0.533626	3	down
ENSSSCG00000012613	0.52604	3	down
ENSSSCG00000012680	0.647535	3	down
ENSSSCG00000012685	0.85825	3	down
ENSSSCG00000012964	0.619895	3	down
ENSSSCG00000013232	0.519482	3	down
ENSSSCG00000013308	0.683586	3	down
ENSSSCG00000013392	0.774225	3	down
ENSSSCG00000013509	0.747235	3	down
ENSSSCG00000013524	0.830804	3	down
ENSSSCG00000013579	0.536441	3	down
ENSSSCG00000013788	0.631943	3	down
ENSSSCG00000014094	0.801897	3	down
ENSSSCG00000014097	0.71467	3	down
ENSSSCG00000014223	0.882111	3	down
ENSSSCG00000014244	0.882015	3	down
ENSSSCG00000014418	0.621754	3	down
ENSSSCG00000014435	0.55586	3	down
ENSSSCG00000014823	0.633691	3	down
ENSSSCG00000014828	0.562703	3	down
ENSSSCG00000014829	0.767243	3	down
ENSSSCG00000014850	0.565578	3	down
ENSSSCG00000014898	0.684406	3	down
ENSSSCG00000014949	0.746129	3	down
ENSSSCG00000014972	0.667082	3	down
ENSSSCG00000014994	0.538664	3	down
ENSSSCG00000015034	0.658535	3	down
ENSSSCG00000015288	0.80058	3	down
ENSSSCG00000015305	0.545692	3	down
ENSSSCG00000015309	0.678552	3	down
ENSSSCG00000015444	0.864384	3	down
ENSSSCG00000015496	0.58141	3	down
ENSSSCG00000015504	0.791677	3	down
ENSSSCG00000015592	0.614933	3	down
ENSSSCG00000015600	0.597515	3	down
ENSSSCG00000015604	0.549915	3	down
ENSSSCG00000015710	0.639836	3	down
ENSSSCG00000015755	0.708723	3	down
ENSSSCG00000015794	0.641357	3	down
ENSSSCG00000015892	0.517759	3	down
ENSSSCG00000015931	0.532461	3	down
ENSSSCG00000015959	0.684446	3	down
ENSSSCG00000015960	0.590321	3	down
ENSSSCG00000015961	0.758995	3	down
ENSSSCG00000016008	0.632768	3	down
ENSSSCG00000016042	0.637829	3	down
ENSSSCG00000016045	0.584161	3	down
ENSSSCG00000016079	0.611921	3	down
ENSSSCG00000016098	0.518278	3	down
ENSSSCG00000016100	0.639589	3	down
ENSSSCG00000016105	0.623197	3	down
ENSSSCG00000016134	0.690199	3	down
ENSSSCG00000016272	0.683286	3	down
ENSSSCG00000016291	0.748573	3	down
ENSSSCG00000016522	0.604525	3	down
ENSSSCG00000016563	0.546875	3	down
ENSSSCG00000016816	0.511068	3	down
ENSSSCG00000016857	0.707461	3	down
ENSSSCG00000016911	0.651206	3	down
ENSSSCG00000017273	0.810348	3	down
ENSSSCG00000017605	0.673511	3	down
ENSSSCG00000017717	0.590818	3	down
ENSSSCG00000017735	0.720683	3	down
ENSSSCG00000017750	0.510675	3	down
ENSSSCG00000017927	0.545105	3	down
ENSSSCG00000018080	0.502978	3	down
ENSSSCG00000018825	0.502989	3	down
ENSSSCG00000018924	0.768126	3	down
ENSSSCG00000020964	0.574656	3	down
ENSSSCG00000021193	0.798596	3	down
ENSSSCG00000021306	0.601145	3	down
ENSSSCG00000021383	0.845087	3	down
ENSSSCG00000021393	0.712931	3	down
ENSSSCG00000021654	0.68043	3	down
ENSSSCG00000021802	0.709797	3	down
ENSSSCG00000022806	0.587791	3	down
ENSSSCG00000022912	0.563996	3	down
ENSSSCG00000022940	0.52152	3	down
ENSSSCG00000022955	0.52553	3	down
ENSSSCG00000023082	0.829349	3	down
ENSSSCG00000023599	0.707458	3	down
ENSSSCG00000023850	0.501579	3	down
ENSSSCG00000023908	0.804103	3	down
ENSSSCG00000024127	0.70104	3	down
ENSSSCG00000024313	0.56796	3	down
ENSSSCG00000024479	0.547147	3	down
ENSSSCG00000024714	0.512689	3	down
ENSSSCG00000024722	0.861606	3	down
ENSSSCG00000024983	0.518511	3	down
ENSSSCG00000025086	0.590537	3	down
ENSSSCG00000025316	0.735545	3	down
ENSSSCG00000025534	0.625449	3	down
ENSSSCG00000025966	0.664305	3	down
ENSSSCG00000026268	0.583832	3	down
ENSSSCG00000026617	0.529076	3	down
ENSSSCG00000026746	0.649551	3	down
ENSSSCG00000027911	0.66969	3	down
ENSSSCG00000027997	0.528205	3	down
ENSSSCG00000028249	0.650293	3	down
ENSSSCG00000028377	0.874935	3	down
ENSSSCG00000028464	0.6044	3	down
ENSSSCG00000028886	0.715143	3	down
ENSSSCG00000029160	0.564602	3	down
ENSSSCG00000029183	0.510784	3	down
ENSSSCG00000029331	0.61534	3	down
ENSSSCG00000029441	0.589044	3	down
ENSSSCG00000029857	0.599246	3	down
ENSSSCG00000029967	0.614472	3	down
ENSSSCG00000030053	0.873148	3	down
ENSSSCG00000030443	0.519019	3	down
ENSSSCG00000030577	0.503799	3	down
ENSSSCG00000031751	0.636717	3	down
ENSSSCG00000031796	0.861404	3	down
ENSSSCG00000031800	0.661578	3	down
ENSSSCG00000031855	0.553237	3	down
ENSSSCG00000031868	0.656578	3	down
ENSSSCG00000032015	0.530604	3	down
ENSSSCG00000032053	0.673263	3	down
ENSSSCG00000032141	0.550423	3	down
ENSSSCG00000032319	0.517796	3	down
ENSSSCG00000032321	0.719908	3	down
ENSSSCG00000032580	0.579881	3	down
ENSSSCG00000032591	0.509961	3	down
ENSSSCG00000032786	0.638775	3	down
ENSSSCG00000032831	0.818189	3	down
ENSSSCG00000032914	0.824292	3	down
ENSSSCG00000032979	0.733523	3	down
ENSSSCG00000033089	0.501104	3	down
ENSSSCG00000033337	0.65637	3	down
ENSSSCG00000033453	0.510707	3	down
ENSSSCG00000033741	0.818799	3	down
ENSSSCG00000033843	0.604864	3	down
ENSSSCG00000033941	0.674453	3	down
ENSSSCG00000034124	0.612827	3	down
ENSSSCG00000034398	0.73442	3	down
ENSSSCG00000034714	0.663629	3	down
ENSSSCG00000034765	0.848753	3	down
ENSSSCG00000035059	0.524982	3	down
ENSSSCG00000035258	0.761829	3	down
ENSSSCG00000035276	0.607289	3	down
ENSSSCG00000035284	0.6619	3	down
ENSSSCG00000035342	0.558587	3	down
ENSSSCG00000035495	0.681345	3	down
ENSSSCG00000035628	0.524351	3	down
ENSSSCG00000035634	0.583155	3	down
ENSSSCG00000035747	0.767509	3	down
ENSSSCG00000035914	0.711717	3	down
ENSSSCG00000035973	0.862608	3	down
ENSSSCG00000036139	0.709271	3	down
ENSSSCG00000036169	0.512721	3	down
ENSSSCG00000036731	0.516072	3	down
ENSSSCG00000036920	0.768974	3	down
ENSSSCG00000037305	0.708474	3	down
ENSSSCG00000037390	0.553291	3	down
ENSSSCG00000037406	0.56563	3	down
ENSSSCG00000037430	0.607238	3	down
ENSSSCG00000037463	0.61982	3	down
ENSSSCG00000037647	0.873275	3	down
ENSSSCG00000038001	0.628401	3	down
ENSSSCG00000038026	0.864909	3	down
ENSSSCG00000038076	0.577037	3	down
ENSSSCG00000038383	0.665879	3	down
ENSSSCG00000038399	0.598376	3	down
ENSSSCG00000039202	0.51829	3	down
ENSSSCG00000039338	0.654471	3	down
ENSSSCG00000039465	0.581535	3	down
ENSSSCG00000039494	0.522976	3	down
ENSSSCG00000039654	0.815042	3	down
ENSSSCG00000039838	0.527942	3	down
ENSSSCG00000039904	0.880906	3	down
ENSSSCG00000039950	0.77185	3	down
ENSSSCG00000040439	0.506096	3	down
ENSSSCG00000040528	0.879388	3	down
ENSSSCG00000040648	0.599859	3	down
ENSSSCG00000040770	0.841408	3	down
ENSSSCG00000041063	0.870337	3	down
ENSSSCG00000042003	0.863961	3	down
ENSSSCG00000042837	0.842235	3	down
ENSSSCG00000042921	0.838586	3	down
ENSSSCG00000042962	0.881382	3	down
ENSSSCG00000042977	0.643712	3	down
ENSSSCG00000043000	0.666768	3	down
ENSSSCG00000043314	0.768944	3	down
ENSSSCG00000043978	0.653468	3	down
ENSSSCG00000044481	0.658893	3	down
ENSSSCG00000044566	0.524723	3	down
ENSSSCG00000044585	0.864597	3	down
ENSSSCG00000044730	0.541358	3	down
ENSSSCG00000044858	0.841124	3	down
ENSSSCG00000045140	0.731627	3	down
ENSSSCG00000045560	0.739735	3	down
ENSSSCG00000045563	0.651348	3	down
ENSSSCG00000045982	0.881489	3	down
ENSSSCG00000046386	0.613956	3	down
ENSSSCG00000046391	0.52851	3	down
ENSSSCG00000047132	0.560389	3	down
ENSSSCG00000047152	0.840109	3	down
ENSSSCG00000047351	0.823789	3	down
ENSSSCG00000047468	0.656337	3	down
ENSSSCG00000047972	0.768908	3	down
ENSSSCG00000048603	0.853494	3	down
ENSSSCG00000048686	0.851401	3	down
ENSSSCG00000048903	0.637761	3	down
ENSSSCG00000049195	0.869822	3	down
ENSSSCG00000049230	0.806944	3	down
ENSSSCG00000050093	0.507727	3	down
ENSSSCG00000050328	0.739239	3	down
ENSSSCG00000050557	0.641225	3	down
ENSSSCG00000050815	0.505455	3	down
ENSSSCG00000051419	0.722638	3	down
ENSSSCG00000000158	0.805148	4	down
ENSSSCG00000000299	0.615224	4	down
ENSSSCG00000000547	0.648531	4	down
ENSSSCG00000000719	0.579523	4	down
ENSSSCG00000001650	0.703472	4	down
ENSSSCG00000001720	0.783863	4	down
ENSSSCG00000001946	0.693803	4	down
ENSSSCG00000002703	0.745874	4	down
ENSSSCG00000002723	0.534137	4	down
ENSSSCG00000002875	0.539755	4	down
ENSSSCG00000003514	0.566025	4	down
ENSSSCG00000003532	0.784528	4	down
ENSSSCG00000003870	0.657972	4	down
ENSSSCG00000003931	0.674999	4	down
ENSSSCG00000004233	0.699597	4	down
ENSSSCG00000004385	0.67167	4	down
ENSSSCG00000004391	0.662058	4	down
ENSSSCG00000004845	0.637423	4	down
ENSSSCG00000004936	0.795499	4	down
ENSSSCG00000005305	0.64022	4	down
ENSSSCG00000006285	0.607654	4	down
ENSSSCG00000006288	0.521716	4	down
ENSSSCG00000006306	0.545166	4	down
ENSSSCG00000006876	0.502486	4	down
ENSSSCG00000007505	0.552427	4	down
ENSSSCG00000008396	0.500457	4	down
ENSSSCG00000008548	0.613025	4	down
ENSSSCG00000008608	0.615337	4	down
ENSSSCG00000008735	0.584238	4	down
ENSSSCG00000008762	0.70497	4	down
ENSSSCG00000009771	0.658044	4	down
ENSSSCG00000010169	0.503241	4	down
ENSSSCG00000010222	0.616363	4	down
ENSSSCG00000010234	0.567366	4	down
ENSSSCG00000010240	0.674863	4	down
ENSSSCG00000010289	0.617092	4	down
ENSSSCG00000010368	0.598064	4	down
ENSSSCG00000010518	0.551209	4	down
ENSSSCG00000010682	0.54433	4	down
ENSSSCG00000010947	0.636705	4	down
ENSSSCG00000011299	0.789405	4	down
ENSSSCG00000011300	0.611946	4	down
ENSSSCG00000011312	0.500307	4	down
ENSSSCG00000011653	0.668632	4	down
ENSSSCG00000011701	0.514257	4	down
ENSSSCG00000012309	0.675656	4	down
ENSSSCG00000012328	0.582988	4	down
ENSSSCG00000012445	0.743873	4	down
ENSSSCG00000013230	0.509006	4	down
ENSSSCG00000013231	0.520101	4	down
ENSSSCG00000013771	0.607663	4	down
ENSSSCG00000014058	0.533527	4	down
ENSSSCG00000014539	0.534614	4	down
ENSSSCG00000014933	0.595403	4	down
ENSSSCG00000015539	0.572857	4	down
ENSSSCG00000015556	0.500322	4	down
ENSSSCG00000016553	0.550192	4	down
ENSSSCG00000016846	0.723475	4	down
ENSSSCG00000016992	0.745001	4	down
ENSSSCG00000017428	0.809558	4	down
ENSSSCG00000017608	0.522422	4	down
ENSSSCG00000017712	0.711963	4	down
ENSSSCG00000021560	0.76692	4	down
ENSSSCG00000022334	0.517867	4	down
ENSSSCG00000022382	0.512151	4	down
ENSSSCG00000022801	0.675839	4	down
ENSSSCG00000023105	0.596093	4	down
ENSSSCG00000023522	0.593166	4	down
ENSSSCG00000023709	0.748851	4	down
ENSSSCG00000024424	0.592798	4	down
ENSSSCG00000024913	0.640126	4	down
ENSSSCG00000025203	0.668176	4	down
ENSSSCG00000025282	0.557609	4	down
ENSSSCG00000025698	0.810569	4	down
ENSSSCG00000026001	0.547429	4	down
ENSSSCG00000026833	0.575772	4	down
ENSSSCG00000026981	0.720074	4	down
ENSSSCG00000027052	0.780742	4	down
ENSSSCG00000027224	0.796442	4	down
ENSSSCG00000027820	0.713126	4	down
ENSSSCG00000027882	0.625102	4	down
ENSSSCG00000029168	0.634068	4	down
ENSSSCG00000029296	0.794991	4	down
ENSSSCG00000030605	0.553939	4	down
ENSSSCG00000030821	0.633739	4	down
ENSSSCG00000031159	0.629724	4	down
ENSSSCG00000031970	0.768002	4	down
ENSSSCG00000032082	0.818204	4	down
ENSSSCG00000032384	0.5172	4	down
ENSSSCG00000033878	0.502838	4	down
ENSSSCG00000034518	0.589272	4	down
ENSSSCG00000035493	0.6983	4	down
ENSSSCG00000035765	0.559399	4	down
ENSSSCG00000035928	0.624509	4	down
ENSSSCG00000036047	0.533604	4	down
ENSSSCG00000036494	0.718184	4	down
ENSSSCG00000036940	0.631415	4	down
ENSSSCG00000037579	0.521762	4	down
ENSSSCG00000037733	0.558254	4	down
ENSSSCG00000038553	0.810827	4	down
ENSSSCG00000038708	0.732115	4	down
ENSSSCG00000038939	0.691669	4	down
ENSSSCG00000039009	0.814556	4	down
ENSSSCG00000039295	0.546032	4	down
ENSSSCG00000039612	0.788552	4	down
ENSSSCG00000039715	0.807302	4	down
ENSSSCG00000039841	0.54926	4	down
ENSSSCG00000039969	0.680556	4	down
ENSSSCG00000040073	0.556817	4	down
ENSSSCG00000040527	0.511733	4	down
ENSSSCG00000040651	0.607764	4	down
ENSSSCG00000041142	0.824342	4	down
ENSSSCG00000041320	0.53997	4	down
ENSSSCG00000042394	0.542309	4	down
ENSSSCG00000042431	0.679044	4	down
ENSSSCG00000042589	0.54811	4	down
ENSSSCG00000042967	0.524833	4	down
ENSSSCG00000043460	0.574144	4	down
ENSSSCG00000043520	0.804513	4	down
ENSSSCG00000043548	0.779328	4	down
ENSSSCG00000043878	0.816733	4	down
ENSSSCG00000044035	0.771976	4	down
ENSSSCG00000045141	0.65482	4	down
ENSSSCG00000045724	0.506617	4	down
ENSSSCG00000045855	0.823045	4	down
ENSSSCG00000046317	0.683752	4	down
ENSSSCG00000046944	0.653009	4	down
ENSSSCG00000047105	0.507178	4	down
ENSSSCG00000047292	0.737079	4	down
ENSSSCG00000047943	0.500132	4	down
ENSSSCG00000048015	0.604861	4	down
ENSSSCG00000048417	0.823131	4	down
ENSSSCG00000048434	0.577786	4	down
ENSSSCG00000049094	0.560748	4	down
ENSSSCG00000049098	0.750636	4	down
ENSSSCG00000049495	0.526556	4	down
ENSSSCG00000049961	0.6065	4	down
ENSSSCG00000050100	0.624503	4	down
ENSSSCG00000050168	0.557029	4	down
ENSSSCG00000050377	0.555992	4	down
ENSSSCG00000050541	0.510596	4	down
ENSSSCG00000050867	0.623257	4	down
ENSSSCG00000051245	0.815001	4	down
ENSSSCG00000051291	0.543003	4	down
ENSSSCG00000051557	0.569199	4	down
ENSSSCG00000051710	0.527925	4	down
ENSSSCG00000000216	0.609378	5	none
ENSSSCG00000000723	0.573556	5	none
ENSSSCG00000001064	0.502406	5	none
ENSSSCG00000001091	0.663761	5	none
ENSSSCG00000001716	0.653021	5	none
ENSSSCG00000001835	0.654877	5	none
ENSSSCG00000001872	0.572676	5	none
ENSSSCG00000002474	0.679379	5	none
ENSSSCG00000003818	0.79218	5	none
ENSSSCG00000003847	0.537669	5	none
ENSSSCG00000003898	0.67646	5	none
ENSSSCG00000004739	0.664111	5	none
ENSSSCG00000005209	0.642387	5	none
ENSSSCG00000005308	0.790328	5	none
ENSSSCG00000006345	0.792402	5	none
ENSSSCG00000006610	0.5816	5	none
ENSSSCG00000006709	0.515236	5	none
ENSSSCG00000006808	0.738583	5	none
ENSSSCG00000006840	0.546814	5	none
ENSSSCG00000007262	0.505516	5	none
ENSSSCG00000007263	0.504462	5	none
ENSSSCG00000008337	0.771528	5	none
ENSSSCG00000008348	0.52178	5	none
ENSSSCG00000008443	0.603502	5	none
ENSSSCG00000008972	0.540239	5	none
ENSSSCG00000009245	0.501182	5	none
ENSSSCG00000009414	0.773787	5	none
ENSSSCG00000011775	0.617667	5	none
ENSSSCG00000012075	0.515058	5	none
ENSSSCG00000012665	0.556821	5	none
ENSSSCG00000012695	0.689148	5	none
ENSSSCG00000013476	0.512142	5	none
ENSSSCG00000013566	0.588788	5	none
ENSSSCG00000014198	0.6613	5	none
ENSSSCG00000014324	0.774823	5	none
ENSSSCG00000014416	0.504773	5	none
ENSSSCG00000015361	0.751276	5	none
ENSSSCG00000015583	0.756301	5	none
ENSSSCG00000015846	0.791226	5	none
ENSSSCG00000015953	0.745886	5	none
ENSSSCG00000016975	0.55285	5	none
ENSSSCG00000018533	0.519029	5	none
ENSSSCG00000018631	0.586805	5	none
ENSSSCG00000021514	0.505791	5	none
ENSSSCG00000021519	0.760914	5	none
ENSSSCG00000022306	0.547669	5	none
ENSSSCG00000023956	0.790716	5	none
ENSSSCG00000024377	0.514809	5	none
ENSSSCG00000025737	0.784147	5	none
ENSSSCG00000026417	0.735332	5	none
ENSSSCG00000026733	0.562051	5	none
ENSSSCG00000026744	0.62884	5	none
ENSSSCG00000027026	0.526686	5	none
ENSSSCG00000027573	0.569436	5	none
ENSSSCG00000028802	0.545972	5	none
ENSSSCG00000029811	0.622836	5	none
ENSSSCG00000030507	0.522328	5	none
ENSSSCG00000031212	0.768138	5	none
ENSSSCG00000031259	0.582803	5	none
ENSSSCG00000031509	0.503995	5	none
ENSSSCG00000032055	0.502441	5	none
ENSSSCG00000032250	0.573015	5	none
ENSSSCG00000032340	0.516391	5	none
ENSSSCG00000032561	0.503485	5	none
ENSSSCG00000033326	0.531958	5	none
ENSSSCG00000034622	0.556936	5	none
ENSSSCG00000035562	0.670875	5	none
ENSSSCG00000035569	0.631465	5	none
ENSSSCG00000035972	0.631157	5	none
ENSSSCG00000036722	0.553929	5	none
ENSSSCG00000037539	0.676366	5	none
ENSSSCG00000038221	0.679212	5	none
ENSSSCG00000038792	0.746395	5	none
ENSSSCG00000039721	0.5737	5	none
ENSSSCG00000040207	0.790195	5	none
ENSSSCG00000040273	0.58532	5	none
ENSSSCG00000042012	0.520827	5	none
ENSSSCG00000042157	0.597585	5	none
ENSSSCG00000042465	0.513337	5	none
ENSSSCG00000042618	0.792143	5	none
ENSSSCG00000042861	0.502482	5	none
ENSSSCG00000043289	0.610819	5	none
ENSSSCG00000043793	0.779003	5	none
ENSSSCG00000044005	0.509495	5	none
ENSSSCG00000044625	0.506772	5	none
ENSSSCG00000045501	0.697662	5	none
ENSSSCG00000045995	0.613153	5	none
ENSSSCG00000047071	0.766399	5	none
ENSSSCG00000047176	0.686231	5	none
ENSSSCG00000047240	0.510629	5	none
ENSSSCG00000047267	0.761584	5	none
ENSSSCG00000047861	0.594852	5	none
ENSSSCG00000048348	0.737865	5	none
ENSSSCG00000048579	0.739068	5	none
ENSSSCG00000048848	0.771581	5	none
ENSSSCG00000048918	0.767075	5	none
ENSSSCG00000050085	0.78009	5	none
ENSSSCG00000051663	0.67127	5	none
ENSSSCG00000051721	0.62924	5	none
ENSSSCG00000000040	0.651006	6	none
ENSSSCG00000000118	0.871306	6	none
ENSSSCG00000000141	0.576599	6	none
ENSSSCG00000000144	0.806113	6	none
ENSSSCG00000000258	0.524596	6	none
ENSSSCG00000000268	0.5206	6	none
ENSSSCG00000000402	0.537918	6	none
ENSSSCG00000000685	0.663055	6	none
ENSSSCG00000001062	0.612376	6	none
ENSSSCG00000001486	0.525698	6	none
ENSSSCG00000001661	0.654425	6	none
ENSSSCG00000001887	0.656977	6	none
ENSSSCG00000001994	0.82952	6	none
ENSSSCG00000002295	0.706854	6	none
ENSSSCG00000002298	0.50709	6	none
ENSSSCG00000002648	0.529505	6	none
ENSSSCG00000002868	0.72483	6	none
ENSSSCG00000002905	0.562806	6	none
ENSSSCG00000002908	0.50769	6	none
ENSSSCG00000003135	0.52349	6	none
ENSSSCG00000003178	0.725815	6	none
ENSSSCG00000003192	0.574291	6	none
ENSSSCG00000003268	0.67035	6	none
ENSSSCG00000003284	0.541707	6	none
ENSSSCG00000003286	0.608317	6	none
ENSSSCG00000003527	0.806921	6	none
ENSSSCG00000003662	0.63399	6	none
ENSSSCG00000003732	0.802446	6	none
ENSSSCG00000003852	0.570729	6	none
ENSSSCG00000003964	0.624352	6	none
ENSSSCG00000004049	0.810957	6	none
ENSSSCG00000004411	0.557346	6	none
ENSSSCG00000005490	0.541158	6	none
ENSSSCG00000005628	0.575299	6	none
ENSSSCG00000005908	0.587323	6	none
ENSSSCG00000006948	0.85903	6	none
ENSSSCG00000007606	0.592968	6	none
ENSSSCG00000007708	0.524899	6	none
ENSSSCG00000007763	0.586898	6	none
ENSSSCG00000007807	0.857278	6	none
ENSSSCG00000007818	0.86144	6	none
ENSSSCG00000007874	0.660723	6	none
ENSSSCG00000007973	0.619485	6	none
ENSSSCG00000008239	0.839305	6	none
ENSSSCG00000008266	0.830683	6	none
ENSSSCG00000008646	0.560736	6	none
ENSSSCG00000008807	0.86989	6	none
ENSSSCG00000009106	0.723087	6	none
ENSSSCG00000009138	0.53485	6	none
ENSSSCG00000009526	0.817549	6	none
ENSSSCG00000009621	0.870296	6	none
ENSSSCG00000009831	0.719905	6	none
ENSSSCG00000009844	0.635153	6	none
ENSSSCG00000009875	0.511406	6	none
ENSSSCG00000009959	0.815278	6	none
ENSSSCG00000009966	0.631669	6	none
ENSSSCG00000009999	0.536655	6	none
ENSSSCG00000010016	0.732689	6	none
ENSSSCG00000010053	0.538648	6	none
ENSSSCG00000010106	0.754867	6	none
ENSSSCG00000010185	0.704424	6	none
ENSSSCG00000010211	0.55429	6	none
ENSSSCG00000010239	0.5879	6	none
ENSSSCG00000010259	0.596187	6	none
ENSSSCG00000010543	0.76965	6	none
ENSSSCG00000010664	0.575075	6	none
ENSSSCG00000010732	0.714143	6	none
ENSSSCG00000010744	0.632914	6	none
ENSSSCG00000010797	0.672513	6	none
ENSSSCG00000010853	0.750774	6	none
ENSSSCG00000010861	0.514496	6	none
ENSSSCG00000010879	0.585259	6	none
ENSSSCG00000011087	0.681512	6	none
ENSSSCG00000011198	0.670477	6	none
ENSSSCG00000011389	0.507393	6	none
ENSSSCG00000011393	0.595282	6	none
ENSSSCG00000011408	0.656332	6	none
ENSSSCG00000011477	0.587942	6	none
ENSSSCG00000012266	0.521313	6	none
ENSSSCG00000012323	0.820275	6	none
ENSSSCG00000012618	0.518697	6	none
ENSSSCG00000012758	0.730262	6	none
ENSSSCG00000012762	0.721171	6	none
ENSSSCG00000012818	0.523888	6	none
ENSSSCG00000012823	0.591037	6	none
ENSSSCG00000012896	0.56087	6	none
ENSSSCG00000012953	0.730063	6	none
ENSSSCG00000012957	0.655994	6	none
ENSSSCG00000013145	0.52131	6	none
ENSSSCG00000013292	0.744765	6	none
ENSSSCG00000013382	0.529668	6	none
ENSSSCG00000013448	0.700182	6	none
ENSSSCG00000013511	0.535658	6	none
ENSSSCG00000013553	0.550746	6	none
ENSSSCG00000013572	0.560893	6	none
ENSSSCG00000013586	0.62643	6	none
ENSSSCG00000013722	0.651269	6	none
ENSSSCG00000013760	0.514307	6	none
ENSSSCG00000013766	0.506502	6	none
ENSSSCG00000013856	0.762877	6	none
ENSSSCG00000014003	0.564865	6	none
ENSSSCG00000014430	0.581756	6	none
ENSSSCG00000014556	0.634954	6	none
ENSSSCG00000014558	0.814164	6	none
ENSSSCG00000014835	0.752361	6	none
ENSSSCG00000015020	0.532957	6	none
ENSSSCG00000015083	0.573893	6	none
ENSSSCG00000015283	0.788786	6	none
ENSSSCG00000015320	0.643141	6	none
ENSSSCG00000015523	0.792084	6	none
ENSSSCG00000015613	0.72509	6	none
ENSSSCG00000015790	0.689417	6	none
ENSSSCG00000016270	0.699145	6	none
ENSSSCG00000016406	0.577812	6	none
ENSSSCG00000016493	0.648113	6	none
ENSSSCG00000016578	0.670322	6	none
ENSSSCG00000017126	0.562989	6	none
ENSSSCG00000017230	0.52598	6	none
ENSSSCG00000017283	0.512638	6	none
ENSSSCG00000017414	0.727296	6	none
ENSSSCG00000017549	0.802337	6	none
ENSSSCG00000017809	0.662662	6	none
ENSSSCG00000017826	0.688701	6	none
ENSSSCG00000017882	0.608289	6	none
ENSSSCG00000017915	0.843621	6	none
ENSSSCG00000018047	0.586269	6	none
ENSSSCG00000019381	0.590511	6	none
ENSSSCG00000019860	0.561834	6	none
ENSSSCG00000020686	0.510989	6	none
ENSSSCG00000021122	0.519023	6	none
ENSSSCG00000021342	0.554523	6	none
ENSSSCG00000021472	0.507128	6	none
ENSSSCG00000022265	0.751972	6	none
ENSSSCG00000022391	0.697813	6	none
ENSSSCG00000022609	0.636176	6	none
ENSSSCG00000022655	0.658215	6	none
ENSSSCG00000023366	0.74447	6	none
ENSSSCG00000023460	0.534024	6	none
ENSSSCG00000023485	0.851037	6	none
ENSSSCG00000023611	0.613613	6	none
ENSSSCG00000023681	0.542762	6	none
ENSSSCG00000024552	0.664904	6	none
ENSSSCG00000024668	0.596381	6	none
ENSSSCG00000024676	0.663419	6	none
ENSSSCG00000025022	0.555099	6	none
ENSSSCG00000025363	0.808084	6	none
ENSSSCG00000025416	0.775936	6	none
ENSSSCG00000025485	0.57766	6	none
ENSSSCG00000025675	0.575589	6	none
ENSSSCG00000026161	0.574637	6	none
ENSSSCG00000026210	0.602814	6	none
ENSSSCG00000026345	0.71429	6	none
ENSSSCG00000026569	0.523291	6	none
ENSSSCG00000026622	0.632195	6	none
ENSSSCG00000026706	0.83453	6	none
ENSSSCG00000026741	0.724835	6	none
ENSSSCG00000026752	0.527534	6	none
ENSSSCG00000026852	0.535981	6	none
ENSSSCG00000026954	0.642566	6	none
ENSSSCG00000027206	0.586182	6	none
ENSSSCG00000027314	0.521909	6	none
ENSSSCG00000027872	0.783373	6	none
ENSSSCG00000027952	0.815618	6	none
ENSSSCG00000027988	0.665432	6	none
ENSSSCG00000028015	0.6185	6	none
ENSSSCG00000028101	0.500949	6	none
ENSSSCG00000028518	0.667334	6	none
ENSSSCG00000028523	0.71029	6	none
ENSSSCG00000028530	0.602531	6	none
ENSSSCG00000028723	0.643729	6	none
ENSSSCG00000029226	0.753716	6	none
ENSSSCG00000029256	0.578644	6	none
ENSSSCG00000029295	0.59578	6	none
ENSSSCG00000029300	0.782526	6	none
ENSSSCG00000029305	0.628928	6	none
ENSSSCG00000029944	0.501349	6	none
ENSSSCG00000030260	0.569205	6	none
ENSSSCG00000030277	0.54239	6	none
ENSSSCG00000030653	0.869712	6	none
ENSSSCG00000031076	0.508448	6	none
ENSSSCG00000031380	0.735397	6	none
ENSSSCG00000031413	0.632208	6	none
ENSSSCG00000031561	0.764181	6	none
ENSSSCG00000031780	0.745131	6	none
ENSSSCG00000031938	0.679294	6	none
ENSSSCG00000032022	0.700809	6	none
ENSSSCG00000032090	0.531472	6	none
ENSSSCG00000032181	0.775682	6	none
ENSSSCG00000032196	0.606639	6	none
ENSSSCG00000032282	0.534391	6	none
ENSSSCG00000032284	0.866396	6	none
ENSSSCG00000032405	0.682861	6	none
ENSSSCG00000032842	0.645812	6	none
ENSSSCG00000033013	0.722977	6	none
ENSSSCG00000033236	0.695462	6	none
ENSSSCG00000033432	0.566344	6	none
ENSSSCG00000033732	0.510676	6	none
ENSSSCG00000033983	0.561968	6	none
ENSSSCG00000034569	0.551475	6	none
ENSSSCG00000034599	0.527806	6	none
ENSSSCG00000034635	0.550949	6	none
ENSSSCG00000034762	0.852428	6	none
ENSSSCG00000034905	0.86892	6	none
ENSSSCG00000034914	0.868186	6	none
ENSSSCG00000035043	0.640947	6	none
ENSSSCG00000035052	0.547719	6	none
ENSSSCG00000035162	0.557406	6	none
ENSSSCG00000035402	0.522426	6	none
ENSSSCG00000035534	0.529391	6	none
ENSSSCG00000035585	0.510753	6	none
ENSSSCG00000035617	0.527279	6	none
ENSSSCG00000035706	0.519928	6	none
ENSSSCG00000035755	0.53654	6	none
ENSSSCG00000035770	0.770179	6	none
ENSSSCG00000035837	0.594526	6	none
ENSSSCG00000035983	0.583003	6	none
ENSSSCG00000036062	0.588718	6	none
ENSSSCG00000036081	0.566708	6	none
ENSSSCG00000036198	0.788523	6	none
ENSSSCG00000036275	0.562651	6	none
ENSSSCG00000036286	0.502557	6	none
ENSSSCG00000036501	0.588555	6	none
ENSSSCG00000036568	0.587598	6	none
ENSSSCG00000036589	0.607236	6	none
ENSSSCG00000036712	0.708535	6	none
ENSSSCG00000037030	0.6858	6	none
ENSSSCG00000037343	0.722746	6	none
ENSSSCG00000037507	0.753327	6	none
ENSSSCG00000038345	0.624934	6	none
ENSSSCG00000038401	0.564659	6	none
ENSSSCG00000038618	0.567999	6	none
ENSSSCG00000038731	0.571925	6	none
ENSSSCG00000039012	0.595158	6	none
ENSSSCG00000039013	0.524232	6	none
ENSSSCG00000039130	0.608168	6	none
ENSSSCG00000039339	0.592302	6	none
ENSSSCG00000039626	0.870025	6	none
ENSSSCG00000040095	0.506874	6	none
ENSSSCG00000040577	0.598139	6	none
ENSSSCG00000040725	0.525216	6	none
ENSSSCG00000040769	0.622423	6	none
ENSSSCG00000040779	0.588533	6	none
ENSSSCG00000040795	0.65162	6	none
ENSSSCG00000040828	0.558513	6	none
ENSSSCG00000040888	0.540952	6	none
ENSSSCG00000040897	0.577202	6	none
ENSSSCG00000040998	0.543853	6	none
ENSSSCG00000041476	0.682278	6	none
ENSSSCG00000041566	0.759624	6	none
ENSSSCG00000041627	0.610532	6	none
ENSSSCG00000041649	0.748621	6	none
ENSSSCG00000041731	0.604402	6	none
ENSSSCG00000042037	0.598134	6	none
ENSSSCG00000042180	0.795731	6	none
ENSSSCG00000042302	0.622313	6	none
ENSSSCG00000042515	0.743649	6	none
ENSSSCG00000042584	0.509263	6	none
ENSSSCG00000042778	0.653211	6	none
ENSSSCG00000042892	0.728522	6	none
ENSSSCG00000043734	0.841871	6	none
ENSSSCG00000043912	0.720162	6	none
ENSSSCG00000044281	0.513914	6	none
ENSSSCG00000044425	0.513237	6	none
ENSSSCG00000044429	0.749159	6	none
ENSSSCG00000044637	0.641242	6	none
ENSSSCG00000045164	0.686113	6	none
ENSSSCG00000045849	0.571429	6	none
ENSSSCG00000046718	0.767581	6	none
ENSSSCG00000046858	0.760428	6	none
ENSSSCG00000046958	0.538969	6	none
ENSSSCG00000047491	0.543918	6	none
ENSSSCG00000047747	0.789165	6	none
ENSSSCG00000048177	0.501301	6	none
ENSSSCG00000048301	0.735465	6	none
ENSSSCG00000048375	0.520152	6	none
ENSSSCG00000048409	0.7229	6	none
ENSSSCG00000048803	0.635909	6	none
ENSSSCG00000048876	0.511847	6	none
ENSSSCG00000048899	0.558792	6	none
ENSSSCG00000049053	0.60871	6	none
ENSSSCG00000049109	0.822848	6	none
ENSSSCG00000049189	0.561183	6	none
ENSSSCG00000049896	0.663487	6	none
ENSSSCG00000049946	0.50443	6	none
ENSSSCG00000050064	0.518212	6	none
ENSSSCG00000050105	0.871364	6	none
ENSSSCG00000050111	0.815791	6	none
ENSSSCG00000050131	0.845772	6	none
ENSSSCG00000050777	0.654363	6	none
ENSSSCG00000050958	0.509538	6	none
ENSSSCG00000051006	0.540625	6	none
ENSSSCG00000051016	0.68868	6	none
ENSSSCG00000051427	0.578529	6	none
ENSSSCG00000051578	0.684239	6	none
ENSSSCG00000051789	0.596123	6	none
ENSSSCG00000000175	0.516374	7	down
ENSSSCG00000000854	0.536379	7	down
ENSSSCG00000001027	0.706147	7	down
ENSSSCG00000001984	0.704358	7	down
ENSSSCG00000002935	0.502113	7	down
ENSSSCG00000003493	0.654925	7	down
ENSSSCG00000004166	0.616005	7	down
ENSSSCG00000004503	0.578936	7	down
ENSSSCG00000005025	0.726186	7	down
ENSSSCG00000005751	0.748365	7	down
ENSSSCG00000006049	0.80445	7	down
ENSSSCG00000006702	0.580644	7	down
ENSSSCG00000007590	0.779297	7	down
ENSSSCG00000007977	0.633904	7	down
ENSSSCG00000008247	0.657432	7	down
ENSSSCG00000008849	0.808461	7	down
ENSSSCG00000008857	0.589901	7	down
ENSSSCG00000009150	0.532244	7	down
ENSSSCG00000009699	0.596107	7	down
ENSSSCG00000009702	0.51256	7	down
ENSSSCG00000009957	0.75262	7	down
ENSSSCG00000010293	0.634127	7	down
ENSSSCG00000010493	0.545686	7	down
ENSSSCG00000010743	0.805718	7	down
ENSSSCG00000010822	0.78068	7	down
ENSSSCG00000010966	0.636526	7	down
ENSSSCG00000011293	0.667226	7	down
ENSSSCG00000011358	0.808803	7	down
ENSSSCG00000011437	0.623601	7	down
ENSSSCG00000012654	0.597722	7	down
ENSSSCG00000013083	0.806066	7	down
ENSSSCG00000013299	0.641212	7	down
ENSSSCG00000015222	0.791509	7	down
ENSSSCG00000015923	0.765642	7	down
ENSSSCG00000016159	0.617389	7	down
ENSSSCG00000016370	0.724944	7	down
ENSSSCG00000016565	0.773025	7	down
ENSSSCG00000016983	0.6813	7	down
ENSSSCG00000018005	0.793694	7	down
ENSSSCG00000019976	0.525975	7	down
ENSSSCG00000020962	0.633259	7	down
ENSSSCG00000021220	0.564409	7	down
ENSSSCG00000021401	0.636574	7	down
ENSSSCG00000021535	0.536797	7	down
ENSSSCG00000022423	0.808497	7	down
ENSSSCG00000022786	0.522742	7	down
ENSSSCG00000023915	0.644638	7	down
ENSSSCG00000024990	0.643215	7	down
ENSSSCG00000025792	0.80114	7	down
ENSSSCG00000026583	0.718494	7	down
ENSSSCG00000027312	0.594185	7	down
ENSSSCG00000027877	0.677468	7	down
ENSSSCG00000028696	0.761037	7	down
ENSSSCG00000028740	0.804752	7	down
ENSSSCG00000029630	0.543307	7	down
ENSSSCG00000030167	0.573262	7	down
ENSSSCG00000030957	0.518425	7	down
ENSSSCG00000031253	0.524585	7	down
ENSSSCG00000032043	0.736379	7	down
ENSSSCG00000033133	0.759763	7	down
ENSSSCG00000033199	0.541733	7	down
ENSSSCG00000033257	0.568254	7	down
ENSSSCG00000033692	0.696046	7	down
ENSSSCG00000033944	0.756051	7	down
ENSSSCG00000033990	0.509739	7	down
ENSSSCG00000035600	0.773555	7	down
ENSSSCG00000035772	0.642935	7	down
ENSSSCG00000038033	0.742472	7	down
ENSSSCG00000038679	0.585997	7	down
ENSSSCG00000038912	0.605532	7	down
ENSSSCG00000040379	0.52294	7	down
ENSSSCG00000040608	0.62729	7	down
ENSSSCG00000041169	0.517525	7	down
ENSSSCG00000041189	0.523002	7	down
ENSSSCG00000041222	0.542895	7	down
ENSSSCG00000041633	0.625404	7	down
ENSSSCG00000042144	0.576348	7	down
ENSSSCG00000043147	0.507774	7	down
ENSSSCG00000043294	0.586682	7	down
ENSSSCG00000043354	0.684841	7	down
ENSSSCG00000044290	0.664161	7	down
ENSSSCG00000044480	0.776344	7	down
ENSSSCG00000044761	0.639922	7	down
ENSSSCG00000045079	0.529235	7	down
ENSSSCG00000045111	0.528796	7	down
ENSSSCG00000045918	0.771649	7	down
ENSSSCG00000046387	0.549622	7	down
ENSSSCG00000046736	0.621653	7	down
ENSSSCG00000047097	0.528414	7	down
ENSSSCG00000047156	0.618658	7	down
ENSSSCG00000047944	0.523545	7	down
ENSSSCG00000048108	0.638106	7	down
ENSSSCG00000049141	0.717533	7	down
ENSSSCG00000049804	0.644638	7	down
ENSSSCG00000051117	0.739174	7	down
ENSSSCG00000051504	0.783224	7	down
ENSSSCG00000051506	0.612102	7	down
ENSSSCG00000051585	0.543093	7	down
ENSSSCG00000000019	0.531809	8	down
ENSSSCG00000000162	0.869243	8	down
ENSSSCG00000000555	0.522038	8	down
ENSSSCG00000000649	0.70421	8	down
ENSSSCG00000000798	0.842539	8	down
ENSSSCG00000000869	0.577668	8	down
ENSSSCG00000000895	0.682128	8	down
ENSSSCG00000000975	0.513609	8	down
ENSSSCG00000001025	0.504764	8	down
ENSSSCG00000001156	0.823809	8	down
ENSSSCG00000001497	0.725076	8	down
ENSSSCG00000001563	0.515307	8	down
ENSSSCG00000001656	0.785008	8	down
ENSSSCG00000001966	0.863823	8	down
ENSSSCG00000002316	0.578539	8	down
ENSSSCG00000002372	0.766487	8	down
ENSSSCG00000002433	0.502109	8	down
ENSSSCG00000002460	0.556295	8	down
ENSSSCG00000002509	0.615927	8	down
ENSSSCG00000002722	0.829283	8	down
ENSSSCG00000002847	0.821328	8	down
ENSSSCG00000002938	0.513968	8	down
ENSSSCG00000002988	0.730968	8	down
ENSSSCG00000004050	0.833918	8	down
ENSSSCG00000004088	0.554227	8	down
ENSSSCG00000004133	0.522149	8	down
ENSSSCG00000004160	0.848039	8	down
ENSSSCG00000004342	0.574815	8	down
ENSSSCG00000004454	0.644749	8	down
ENSSSCG00000004691	0.617025	8	down
ENSSSCG00000004751	0.517606	8	down
ENSSSCG00000004771	0.670864	8	down
ENSSSCG00000005240	0.825872	8	down
ENSSSCG00000005996	0.550983	8	down
ENSSSCG00000006107	0.860207	8	down
ENSSSCG00000006168	0.661146	8	down
ENSSSCG00000006308	0.71569	8	down
ENSSSCG00000006386	0.856593	8	down
ENSSSCG00000006728	0.511618	8	down
ENSSSCG00000006742	0.759935	8	down
ENSSSCG00000006872	0.535839	8	down
ENSSSCG00000007064	0.757803	8	down
ENSSSCG00000007076	0.632109	8	down
ENSSSCG00000007171	0.514551	8	down
ENSSSCG00000007203	0.570127	8	down
ENSSSCG00000007398	0.539441	8	down
ENSSSCG00000007494	0.81886	8	down
ENSSSCG00000007850	0.848639	8	down
ENSSSCG00000008377	0.766321	8	down
ENSSSCG00000008479	0.504363	8	down
ENSSSCG00000008546	0.696277	8	down
ENSSSCG00000008770	0.705041	8	down
ENSSSCG00000008788	0.863841	8	down
ENSSSCG00000008820	0.501392	8	down
ENSSSCG00000008866	0.796275	8	down
ENSSSCG00000009053	0.511217	8	down
ENSSSCG00000009152	0.816525	8	down
ENSSSCG00000009172	0.782631	8	down
ENSSSCG00000009185	0.529494	8	down
ENSSSCG00000009246	0.615419	8	down
ENSSSCG00000009334	0.569277	8	down
ENSSSCG00000009336	0.553585	8	down
ENSSSCG00000009380	0.61101	8	down
ENSSSCG00000009389	0.682123	8	down
ENSSSCG00000009396	0.65649	8	down
ENSSSCG00000009580	0.649875	8	down
ENSSSCG00000009652	0.569357	8	down
ENSSSCG00000009692	0.836155	8	down
ENSSSCG00000009787	0.719917	8	down
ENSSSCG00000009822	0.635818	8	down
ENSSSCG00000009903	0.519074	8	down
ENSSSCG00000010081	0.525193	8	down
ENSSSCG00000010167	0.681433	8	down
ENSSSCG00000010320	0.627628	8	down
ENSSSCG00000010399	0.864627	8	down
ENSSSCG00000010604	0.852495	8	down
ENSSSCG00000010635	0.563584	8	down
ENSSSCG00000010703	0.623935	8	down
ENSSSCG00000010816	0.707157	8	down
ENSSSCG00000011030	0.539221	8	down
ENSSSCG00000011079	0.813291	8	down
ENSSSCG00000011528	0.59624	8	down
ENSSSCG00000011562	0.776946	8	down
ENSSSCG00000011680	0.694953	8	down
ENSSSCG00000011787	0.508517	8	down
ENSSSCG00000011806	0.866645	8	down
ENSSSCG00000011961	0.649401	8	down
ENSSSCG00000011979	0.616475	8	down
ENSSSCG00000011980	0.570103	8	down
ENSSSCG00000012101	0.576342	8	down
ENSSSCG00000012151	0.518474	8	down
ENSSSCG00000012569	0.53111	8	down
ENSSSCG00000012660	0.617749	8	down
ENSSSCG00000012663	0.592239	8	down
ENSSSCG00000013767	0.760685	8	down
ENSSSCG00000014137	0.619576	8	down
ENSSSCG00000014228	0.530509	8	down
ENSSSCG00000014292	0.566348	8	down
ENSSSCG00000014329	0.712375	8	down
ENSSSCG00000014725	0.526808	8	down
ENSSSCG00000014872	0.666808	8	down
ENSSSCG00000014948	0.538243	8	down
ENSSSCG00000015023	0.572503	8	down
ENSSSCG00000015402	0.746479	8	down
ENSSSCG00000015602	0.638791	8	down
ENSSSCG00000015692	0.719226	8	down
ENSSSCG00000015730	0.742911	8	down
ENSSSCG00000015958	0.733416	8	down
ENSSSCG00000016062	0.629841	8	down
ENSSSCG00000016087	0.809408	8	down
ENSSSCG00000016127	0.504387	8	down
ENSSSCG00000016243	0.697568	8	down
ENSSSCG00000016451	0.536287	8	down
ENSSSCG00000016511	0.605506	8	down
ENSSSCG00000016556	0.504449	8	down
ENSSSCG00000016614	0.525686	8	down
ENSSSCG00000016619	0.53785	8	down
ENSSSCG00000016695	0.527184	8	down
ENSSSCG00000016850	0.733281	8	down
ENSSSCG00000017379	0.536878	8	down
ENSSSCG00000017513	0.626775	8	down
ENSSSCG00000017643	0.818367	8	down
ENSSSCG00000017796	0.852707	8	down
ENSSSCG00000017817	0.577669	8	down
ENSSSCG00000018018	0.63552	8	down
ENSSSCG00000020017	0.530693	8	down
ENSSSCG00000020086	0.804114	8	down
ENSSSCG00000020711	0.582981	8	down
ENSSSCG00000020984	0.864542	8	down
ENSSSCG00000020990	0.55231	8	down
ENSSSCG00000021146	0.685728	8	down
ENSSSCG00000021166	0.540823	8	down
ENSSSCG00000021216	0.576556	8	down
ENSSSCG00000021410	0.789719	8	down
ENSSSCG00000021411	0.521464	8	down
ENSSSCG00000021527	0.705418	8	down
ENSSSCG00000021634	0.557406	8	down
ENSSSCG00000021734	0.63211	8	down
ENSSSCG00000021745	0.615319	8	down
ENSSSCG00000021837	0.684181	8	down
ENSSSCG00000022451	0.739413	8	down
ENSSSCG00000022953	0.538367	8	down
ENSSSCG00000023091	0.619978	8	down
ENSSSCG00000023326	0.861555	8	down
ENSSSCG00000023351	0.670882	8	down
ENSSSCG00000023357	0.665234	8	down
ENSSSCG00000024428	0.658749	8	down
ENSSSCG00000025120	0.56415	8	down
ENSSSCG00000025290	0.718871	8	down
ENSSSCG00000025592	0.581175	8	down
ENSSSCG00000025953	0.843134	8	down
ENSSSCG00000026005	0.527613	8	down
ENSSSCG00000026087	0.83381	8	down
ENSSSCG00000026153	0.549576	8	down
ENSSSCG00000026596	0.508959	8	down
ENSSSCG00000027119	0.621888	8	down
ENSSSCG00000027257	0.502483	8	down
ENSSSCG00000027429	0.863224	8	down
ENSSSCG00000027741	0.804791	8	down
ENSSSCG00000027806	0.658802	8	down
ENSSSCG00000027846	0.697357	8	down
ENSSSCG00000028169	0.814435	8	down
ENSSSCG00000028171	0.774376	8	down
ENSSSCG00000028406	0.847501	8	down
ENSSSCG00000028553	0.61908	8	down
ENSSSCG00000028592	0.604676	8	down
ENSSSCG00000028694	0.798369	8	down
ENSSSCG00000028827	0.570245	8	down
ENSSSCG00000029203	0.759346	8	down
ENSSSCG00000029348	0.633863	8	down
ENSSSCG00000029482	0.803911	8	down
ENSSSCG00000029875	0.595204	8	down
ENSSSCG00000030369	0.745907	8	down
ENSSSCG00000030396	0.869284	8	down
ENSSSCG00000031173	0.55613	8	down
ENSSSCG00000031206	0.508531	8	down
ENSSSCG00000031382	0.50044	8	down
ENSSSCG00000031510	0.557971	8	down
ENSSSCG00000031617	0.81078	8	down
ENSSSCG00000031664	0.613863	8	down
ENSSSCG00000031741	0.512806	8	down
ENSSSCG00000031866	0.520879	8	down
ENSSSCG00000031897	0.595851	8	down
ENSSSCG00000031940	0.869298	8	down
ENSSSCG00000032214	0.7882	8	down
ENSSSCG00000032782	0.747737	8	down
ENSSSCG00000032846	0.665	8	down
ENSSSCG00000032985	0.869708	8	down
ENSSSCG00000033210	0.811277	8	down
ENSSSCG00000033356	0.610244	8	down
ENSSSCG00000033706	0.822165	8	down
ENSSSCG00000034129	0.600018	8	down
ENSSSCG00000034348	0.64243	8	down
ENSSSCG00000034647	0.562799	8	down
ENSSSCG00000034711	0.816648	8	down
ENSSSCG00000034733	0.523192	8	down
ENSSSCG00000034859	0.568139	8	down
ENSSSCG00000035006	0.512115	8	down
ENSSSCG00000035082	0.617841	8	down
ENSSSCG00000035730	0.559432	8	down
ENSSSCG00000035890	0.691953	8	down
ENSSSCG00000035934	0.770513	8	down
ENSSSCG00000035945	0.519006	8	down
ENSSSCG00000036427	0.523699	8	down
ENSSSCG00000036709	0.764196	8	down
ENSSSCG00000037477	0.650253	8	down
ENSSSCG00000037532	0.851323	8	down
ENSSSCG00000037764	0.630566	8	down
ENSSSCG00000037951	0.598317	8	down
ENSSSCG00000037985	0.672351	8	down
ENSSSCG00000038071	0.719958	8	down
ENSSSCG00000038475	0.850587	8	down
ENSSSCG00000038541	0.699129	8	down
ENSSSCG00000038752	0.519914	8	down
ENSSSCG00000038826	0.869216	8	down
ENSSSCG00000038895	0.643347	8	down
ENSSSCG00000039137	0.680294	8	down
ENSSSCG00000039230	0.831225	8	down
ENSSSCG00000039662	0.554633	8	down
ENSSSCG00000040056	0.510115	8	down
ENSSSCG00000040252	0.839835	8	down
ENSSSCG00000040486	0.840193	8	down
ENSSSCG00000040943	0.607646	8	down
ENSSSCG00000041032	0.624097	8	down
ENSSSCG00000041127	0.758079	8	down
ENSSSCG00000041406	0.652219	8	down
ENSSSCG00000042000	0.690391	8	down
ENSSSCG00000042083	0.505174	8	down
ENSSSCG00000042551	0.590178	8	down
ENSSSCG00000042558	0.509611	8	down
ENSSSCG00000042756	0.838927	8	down
ENSSSCG00000043039	0.793984	8	down
ENSSSCG00000043220	0.536599	8	down
ENSSSCG00000043353	0.525203	8	down
ENSSSCG00000043750	0.792477	8	down
ENSSSCG00000044435	0.848997	8	down
ENSSSCG00000044544	0.599971	8	down
ENSSSCG00000045642	0.867433	8	down
ENSSSCG00000045679	0.527182	8	down
ENSSSCG00000045888	0.869359	8	down
ENSSSCG00000046384	0.762597	8	down
ENSSSCG00000046537	0.732775	8	down
ENSSSCG00000046897	0.679159	8	down
ENSSSCG00000047246	0.533358	8	down
ENSSSCG00000047400	0.823533	8	down
ENSSSCG00000047638	0.761988	8	down
ENSSSCG00000047762	0.555151	8	down
ENSSSCG00000048084	0.664431	8	down
ENSSSCG00000048128	0.567972	8	down
ENSSSCG00000048558	0.685981	8	down
ENSSSCG00000048769	0.685632	8	down
ENSSSCG00000049071	0.837347	8	down
ENSSSCG00000049662	0.722908	8	down
ENSSSCG00000049677	0.57398	8	down
ENSSSCG00000050217	0.531871	8	down
ENSSSCG00000050392	0.688789	8	down
ENSSSCG00000050561	0.584632	8	down
ENSSSCG00000050591	0.760854	8	down
ENSSSCG00000051055	0.504566	8	down
ENSSSCG00000051325	0.577967	8	down
ENSSSCG00000051371	0.587163	8	down
ENSSSCG00000051668	0.554852	8	down
ENSSSCG00000051671	0.559026	8	down
ENSSSCG00000000022	0.87218	9	up
ENSSSCG00000000036	0.75522	9	up
ENSSSCG00000000063	0.541479	9	up
ENSSSCG00000000080	0.790002	9	up
ENSSSCG00000000120	0.690147	9	up
ENSSSCG00000000202	0.74214	9	up
ENSSSCG00000000257	0.749602	9	up
ENSSSCG00000000275	0.866488	9	up
ENSSSCG00000000690	0.512545	9	up
ENSSSCG00000000769	0.526776	9	up
ENSSSCG00000000968	0.592011	9	up
ENSSSCG00000001376	0.618921	9	up
ENSSSCG00000001402	0.817243	9	up
ENSSSCG00000001413	0.53508	9	up
ENSSSCG00000001425	0.871259	9	up
ENSSSCG00000001459	0.895475	9	up
ENSSSCG00000001476	0.645464	9	up
ENSSSCG00000001544	0.551162	9	up
ENSSSCG00000001616	0.580737	9	up
ENSSSCG00000001621	0.584147	9	up
ENSSSCG00000001624	0.615995	9	up
ENSSSCG00000001899	0.542107	9	up
ENSSSCG00000001904	0.825252	9	up
ENSSSCG00000001983	0.582192	9	up
ENSSSCG00000002015	0.785859	9	up
ENSSSCG00000002025	0.846398	9	up
ENSSSCG00000002037	0.647792	9	up
ENSSSCG00000002260	0.566574	9	up
ENSSSCG00000002530	0.645374	9	up
ENSSSCG00000002546	0.517445	9	up
ENSSSCG00000002637	0.522892	9	up
ENSSSCG00000002675	0.50852	9	up
ENSSSCG00000002682	0.697707	9	up
ENSSSCG00000002689	0.561527	9	up
ENSSSCG00000002748	0.840024	9	up
ENSSSCG00000002885	0.808857	9	up
ENSSSCG00000002895	0.689671	9	up
ENSSSCG00000003030	0.766236	9	up
ENSSSCG00000003035	0.533525	9	up
ENSSSCG00000003042	0.520681	9	up
ENSSSCG00000003085	0.727421	9	up
ENSSSCG00000003104	0.54873	9	up
ENSSSCG00000003143	0.640717	9	up
ENSSSCG00000003144	0.654843	9	up
ENSSSCG00000003234	0.568358	9	up
ENSSSCG00000003269	0.709078	9	up
ENSSSCG00000003289	0.672583	9	up
ENSSSCG00000003352	0.520621	9	up
ENSSSCG00000003354	0.646252	9	up
ENSSSCG00000003491	0.819996	9	up
ENSSSCG00000003644	0.635969	9	up
ENSSSCG00000003705	0.634734	9	up
ENSSSCG00000003972	0.892022	9	up
ENSSSCG00000003986	0.808533	9	up
ENSSSCG00000004332	0.600921	9	up
ENSSSCG00000004347	0.608649	9	up
ENSSSCG00000004830	0.562709	9	up
ENSSSCG00000004947	0.56181	9	up
ENSSSCG00000004957	0.813142	9	up
ENSSSCG00000005045	0.79107	9	up
ENSSSCG00000005608	0.830506	9	up
ENSSSCG00000005621	0.561202	9	up
ENSSSCG00000005654	0.801826	9	up
ENSSSCG00000005667	0.533172	9	up
ENSSSCG00000005716	0.840718	9	up
ENSSSCG00000005753	0.611168	9	up
ENSSSCG00000005835	0.882402	9	up
ENSSSCG00000005836	0.558003	9	up
ENSSSCG00000005905	0.574898	9	up
ENSSSCG00000005911	0.837747	9	up
ENSSSCG00000005915	0.641233	9	up
ENSSSCG00000005920	0.6644	9	up
ENSSSCG00000006299	0.6123	9	up
ENSSSCG00000006495	0.511392	9	up
ENSSSCG00000006501	0.895098	9	up
ENSSSCG00000006525	0.647724	9	up
ENSSSCG00000006569	0.669485	9	up
ENSSSCG00000007027	0.55582	9	up
ENSSSCG00000007030	0.526979	9	up
ENSSSCG00000007093	0.501715	9	up
ENSSSCG00000007119	0.627612	9	up
ENSSSCG00000007237	0.524764	9	up
ENSSSCG00000007288	0.574423	9	up
ENSSSCG00000007291	0.53494	9	up
ENSSSCG00000007312	0.74458	9	up
ENSSSCG00000007430	0.547943	9	up
ENSSSCG00000007565	0.558316	9	up
ENSSSCG00000007580	0.720573	9	up
ENSSSCG00000007688	0.893493	9	up
ENSSSCG00000007723	0.558843	9	up
ENSSSCG00000007738	0.629777	9	up
ENSSSCG00000007743	0.602458	9	up
ENSSSCG00000007776	0.594801	9	up
ENSSSCG00000007782	0.622092	9	up
ENSSSCG00000007800	0.65019	9	up
ENSSSCG00000007804	0.714392	9	up
ENSSSCG00000007814	0.664453	9	up
ENSSSCG00000007967	0.581734	9	up
ENSSSCG00000007985	0.50699	9	up
ENSSSCG00000008077	0.515264	9	up
ENSSSCG00000008200	0.530681	9	up
ENSSSCG00000008233	0.620145	9	up
ENSSSCG00000008245	0.57709	9	up
ENSSSCG00000008302	0.723136	9	up
ENSSSCG00000008317	0.746863	9	up
ENSSSCG00000008576	0.548195	9	up
ENSSSCG00000008624	0.509074	9	up
ENSSSCG00000008681	0.613574	9	up
ENSSSCG00000008690	0.593705	9	up
ENSSSCG00000008697	0.612943	9	up
ENSSSCG00000008728	0.849662	9	up
ENSSSCG00000008845	0.681889	9	up
ENSSSCG00000008985	0.515016	9	up
ENSSSCG00000009290	0.638135	9	up
ENSSSCG00000009326	0.84998	9	up
ENSSSCG00000009501	0.819748	9	up
ENSSSCG00000009551	0.520676	9	up
ENSSSCG00000009563	0.737708	9	up
ENSSSCG00000009612	0.504487	9	up
ENSSSCG00000009782	0.749567	9	up
ENSSSCG00000009962	0.691147	9	up
ENSSSCG00000010010	0.591449	9	up
ENSSSCG00000010105	0.79003	9	up
ENSSSCG00000010131	0.577942	9	up
ENSSSCG00000010138	0.550273	9	up
ENSSSCG00000010187	0.562951	9	up
ENSSSCG00000010464	0.536107	9	up
ENSSSCG00000010512	0.729586	9	up
ENSSSCG00000010519	0.775391	9	up
ENSSSCG00000010573	0.561269	9	up
ENSSSCG00000010578	0.789493	9	up
ENSSSCG00000010771	0.822324	9	up
ENSSSCG00000010824	0.856911	9	up
ENSSSCG00000010854	0.593842	9	up
ENSSSCG00000010968	0.748979	9	up
ENSSSCG00000010969	0.720088	9	up
ENSSSCG00000011020	0.684458	9	up
ENSSSCG00000011361	0.848997	9	up
ENSSSCG00000011378	0.521724	9	up
ENSSSCG00000011397	0.833795	9	up
ENSSSCG00000011415	0.745543	9	up
ENSSSCG00000011548	0.792999	9	up
ENSSSCG00000011569	0.652461	9	up
ENSSSCG00000012065	0.634886	9	up
ENSSSCG00000012123	0.659445	9	up
ENSSSCG00000012127	0.518929	9	up
ENSSSCG00000012133	0.555563	9	up
ENSSSCG00000012271	0.670919	9	up
ENSSSCG00000012273	0.553094	9	up
ENSSSCG00000012275	0.568688	9	up
ENSSSCG00000012322	0.565882	9	up
ENSSSCG00000012366	0.747912	9	up
ENSSSCG00000012520	0.622992	9	up
ENSSSCG00000012525	0.586761	9	up
ENSSSCG00000012743	0.523995	9	up
ENSSSCG00000012744	0.560427	9	up
ENSSSCG00000012770	0.643252	9	up
ENSSSCG00000012773	0.528739	9	up
ENSSSCG00000012783	0.732918	9	up
ENSSSCG00000012836	0.519026	9	up
ENSSSCG00000012847	0.752753	9	up
ENSSSCG00000012920	0.539349	9	up
ENSSSCG00000012952	0.606972	9	up
ENSSSCG00000013033	0.823649	9	up
ENSSSCG00000013046	0.619959	9	up
ENSSSCG00000013061	0.782468	9	up
ENSSSCG00000013087	0.645801	9	up
ENSSSCG00000013238	0.567244	9	up
ENSSSCG00000013416	0.565002	9	up
ENSSSCG00000013435	0.76237	9	up
ENSSSCG00000013453	0.713826	9	up
ENSSSCG00000013467	0.502596	9	up
ENSSSCG00000013475	0.895933	9	up
ENSSSCG00000013481	0.606629	9	up
ENSSSCG00000013497	0.666389	9	up
ENSSSCG00000013507	0.631537	9	up
ENSSSCG00000013585	0.570455	9	up
ENSSSCG00000013589	0.658466	9	up
ENSSSCG00000013615	0.504002	9	up
ENSSSCG00000013627	0.562643	9	up
ENSSSCG00000013635	0.725818	9	up
ENSSSCG00000013647	0.675203	9	up
ENSSSCG00000013662	0.5231	9	up
ENSSSCG00000013720	0.649561	9	up
ENSSSCG00000013759	0.62339	9	up
ENSSSCG00000013830	0.71516	9	up
ENSSSCG00000013990	0.504517	9	up
ENSSSCG00000014051	0.655125	9	up
ENSSSCG00000014056	0.682702	9	up
ENSSSCG00000014068	0.65062	9	up
ENSSSCG00000014091	0.671936	9	up
ENSSSCG00000014361	0.615294	9	up
ENSSSCG00000014395	0.832711	9	up
ENSSSCG00000014806	0.559788	9	up
ENSSSCG00000014818	0.609902	9	up
ENSSSCG00000014982	0.56447	9	up
ENSSSCG00000015337	0.520455	9	up
ENSSSCG00000015860	0.510702	9	up
ENSSSCG00000016083	0.613652	9	up
ENSSSCG00000016189	0.749804	9	up
ENSSSCG00000016317	0.516542	9	up
ENSSSCG00000016414	0.742391	9	up
ENSSSCG00000016442	0.895584	9	up
ENSSSCG00000016613	0.514958	9	up
ENSSSCG00000016742	0.660412	9	up
ENSSSCG00000017009	0.769583	9	up
ENSSSCG00000017127	0.577157	9	up
ENSSSCG00000017152	0.532205	9	up
ENSSSCG00000017154	0.519325	9	up
ENSSSCG00000017206	0.852999	9	up
ENSSSCG00000017207	0.528076	9	up
ENSSSCG00000017238	0.662935	9	up
ENSSSCG00000017246	0.699855	9	up
ENSSSCG00000017248	0.698161	9	up
ENSSSCG00000017257	0.621866	9	up
ENSSSCG00000017340	0.501473	9	up
ENSSSCG00000017382	0.550653	9	up
ENSSSCG00000017478	0.586125	9	up
ENSSSCG00000017509	0.892835	9	up
ENSSSCG00000017761	0.740356	9	up
ENSSSCG00000017829	0.864596	9	up
ENSSSCG00000017866	0.641886	9	up
ENSSSCG00000017919	0.736662	9	up
ENSSSCG00000017971	0.576321	9	up
ENSSSCG00000017990	0.69219	9	up
ENSSSCG00000018028	0.505435	9	up
ENSSSCG00000018841	0.642196	9	up
ENSSSCG00000019141	0.776505	9	up
ENSSSCG00000019435	0.662352	9	up
ENSSSCG00000020665	0.651279	9	up
ENSSSCG00000020926	0.523989	9	up
ENSSSCG00000020928	0.641484	9	up
ENSSSCG00000021130	0.861046	9	up
ENSSSCG00000021333	0.770363	9	up
ENSSSCG00000021363	0.562771	9	up
ENSSSCG00000021748	0.617085	9	up
ENSSSCG00000021769	0.591093	9	up
ENSSSCG00000021890	0.612764	9	up
ENSSSCG00000021934	0.79056	9	up
ENSSSCG00000022112	0.501061	9	up
ENSSSCG00000022296	0.615969	9	up
ENSSSCG00000022492	0.510044	9	up
ENSSSCG00000022575	0.527615	9	up
ENSSSCG00000022726	0.658317	9	up
ENSSSCG00000022774	0.511597	9	up
ENSSSCG00000023078	0.774933	9	up
ENSSSCG00000023174	0.548488	9	up
ENSSSCG00000023315	0.666164	9	up
ENSSSCG00000023520	0.587448	9	up
ENSSSCG00000023603	0.564219	9	up
ENSSSCG00000023636	0.694342	9	up
ENSSSCG00000023759	0.678673	9	up
ENSSSCG00000023801	0.832223	9	up
ENSSSCG00000024144	0.678984	9	up
ENSSSCG00000024570	0.521424	9	up
ENSSSCG00000024604	0.660898	9	up
ENSSSCG00000024713	0.770738	9	up
ENSSSCG00000024777	0.82312	9	up
ENSSSCG00000024860	0.541647	9	up
ENSSSCG00000024938	0.760087	9	up
ENSSSCG00000025138	0.522486	9	up
ENSSSCG00000025164	0.543353	9	up
ENSSSCG00000025252	0.697149	9	up
ENSSSCG00000025264	0.501857	9	up
ENSSSCG00000025294	0.712437	9	up
ENSSSCG00000025303	0.504416	9	up
ENSSSCG00000026184	0.531662	9	up
ENSSSCG00000026455	0.530664	9	up
ENSSSCG00000026517	0.500503	9	up
ENSSSCG00000026689	0.601005	9	up
ENSSSCG00000026794	0.75397	9	up
ENSSSCG00000026896	0.55582	9	up
ENSSSCG00000027415	0.504037	9	up
ENSSSCG00000027538	0.500376	9	up
ENSSSCG00000027629	0.784597	9	up
ENSSSCG00000027946	0.820101	9	up
ENSSSCG00000028123	0.662239	9	up
ENSSSCG00000028506	0.59871	9	up
ENSSSCG00000028677	0.645457	9	up
ENSSSCG00000028920	0.800806	9	up
ENSSSCG00000028934	0.779956	9	up
ENSSSCG00000028974	0.651357	9	up
ENSSSCG00000029002	0.797896	9	up
ENSSSCG00000029145	0.782362	9	up
ENSSSCG00000029161	0.590005	9	up
ENSSSCG00000029189	0.65942	9	up
ENSSSCG00000029558	0.617049	9	up
ENSSSCG00000029745	0.895718	9	up
ENSSSCG00000029998	0.880136	9	up
ENSSSCG00000030017	0.579845	9	up
ENSSSCG00000030241	0.586108	9	up
ENSSSCG00000030351	0.574359	9	up
ENSSSCG00000031359	0.515017	9	up
ENSSSCG00000031398	0.62395	9	up
ENSSSCG00000031407	0.620869	9	up
ENSSSCG00000031421	0.66234	9	up
ENSSSCG00000031594	0.890733	9	up
ENSSSCG00000031724	0.837347	9	up
ENSSSCG00000031757	0.759463	9	up
ENSSSCG00000031860	0.537632	9	up
ENSSSCG00000031869	0.625993	9	up
ENSSSCG00000032049	0.748783	9	up
ENSSSCG00000032059	0.871035	9	up
ENSSSCG00000032097	0.888453	9	up
ENSSSCG00000032154	0.632019	9	up
ENSSSCG00000032237	0.58268	9	up
ENSSSCG00000032467	0.567769	9	up
ENSSSCG00000032501	0.668888	9	up
ENSSSCG00000032544	0.774456	9	up
ENSSSCG00000032763	0.505756	9	up
ENSSSCG00000032964	0.812723	9	up
ENSSSCG00000033107	0.807936	9	up
ENSSSCG00000033148	0.70046	9	up
ENSSSCG00000033191	0.865352	9	up
ENSSSCG00000033299	0.765519	9	up
ENSSSCG00000033500	0.649393	9	up
ENSSSCG00000033731	0.571465	9	up
ENSSSCG00000033777	0.659668	9	up
ENSSSCG00000033836	0.653009	9	up
ENSSSCG00000033883	0.839065	9	up
ENSSSCG00000033946	0.638564	9	up
ENSSSCG00000034058	0.783557	9	up
ENSSSCG00000034147	0.659059	9	up
ENSSSCG00000034360	0.8725	9	up
ENSSSCG00000034465	0.884525	9	up
ENSSSCG00000034581	0.672994	9	up
ENSSSCG00000034695	0.518863	9	up
ENSSSCG00000034978	0.573957	9	up
ENSSSCG00000034990	0.517487	9	up
ENSSSCG00000035275	0.671112	9	up
ENSSSCG00000035335	0.508492	9	up
ENSSSCG00000035650	0.516278	9	up
ENSSSCG00000035727	0.520056	9	up
ENSSSCG00000035818	0.566406	9	up
ENSSSCG00000035854	0.887211	9	up
ENSSSCG00000035904	0.704617	9	up
ENSSSCG00000035911	0.649865	9	up
ENSSSCG00000035939	0.878861	9	up
ENSSSCG00000035985	0.516899	9	up
ENSSSCG00000036241	0.833796	9	up
ENSSSCG00000036434	0.547945	9	up
ENSSSCG00000036785	0.584285	9	up
ENSSSCG00000036812	0.570711	9	up
ENSSSCG00000036868	0.660591	9	up
ENSSSCG00000036880	0.657524	9	up
ENSSSCG00000036964	0.891715	9	up
ENSSSCG00000037105	0.643799	9	up
ENSSSCG00000037201	0.61976	9	up
ENSSSCG00000037325	0.505523	9	up
ENSSSCG00000037369	0.638129	9	up
ENSSSCG00000037557	0.602383	9	up
ENSSSCG00000037777	0.837995	9	up
ENSSSCG00000037791	0.553574	9	up
ENSSSCG00000037865	0.673318	9	up
ENSSSCG00000037880	0.579229	9	up
ENSSSCG00000038275	0.6678	9	up
ENSSSCG00000038710	0.654525	9	up
ENSSSCG00000038711	0.516127	9	up
ENSSSCG00000038718	0.546605	9	up
ENSSSCG00000038732	0.674997	9	up
ENSSSCG00000038738	0.583659	9	up
ENSSSCG00000038879	0.605118	9	up
ENSSSCG00000038902	0.606382	9	up
ENSSSCG00000039054	0.549752	9	up
ENSSSCG00000039112	0.748781	9	up
ENSSSCG00000039148	0.549129	9	up
ENSSSCG00000039160	0.517859	9	up
ENSSSCG00000039196	0.645699	9	up
ENSSSCG00000039224	0.69906	9	up
ENSSSCG00000039301	0.524977	9	up
ENSSSCG00000039408	0.675232	9	up
ENSSSCG00000039506	0.630707	9	up
ENSSSCG00000039551	0.886709	9	up
ENSSSCG00000039656	0.567973	9	up
ENSSSCG00000039770	0.862391	9	up
ENSSSCG00000039824	0.554373	9	up
ENSSSCG00000039843	0.716278	9	up
ENSSSCG00000039881	0.72429	9	up
ENSSSCG00000040164	0.553039	9	up
ENSSSCG00000040359	0.745473	9	up
ENSSSCG00000040385	0.638927	9	up
ENSSSCG00000040396	0.521235	9	up
ENSSSCG00000040448	0.619482	9	up
ENSSSCG00000040466	0.767092	9	up
ENSSSCG00000040507	0.53662	9	up
ENSSSCG00000040571	0.784719	9	up
ENSSSCG00000040624	0.614207	9	up
ENSSSCG00000040650	0.507983	9	up
ENSSSCG00000040721	0.504825	9	up
ENSSSCG00000040859	0.698562	9	up
ENSSSCG00000040977	0.636428	9	up
ENSSSCG00000041404	0.887057	9	up
ENSSSCG00000041522	0.598187	9	up
ENSSSCG00000041536	0.52901	9	up
ENSSSCG00000041601	0.68024	9	up
ENSSSCG00000042025	0.622836	9	up
ENSSSCG00000042181	0.687073	9	up
ENSSSCG00000042439	0.561075	9	up
ENSSSCG00000042603	0.60086	9	up
ENSSSCG00000042816	0.676039	9	up
ENSSSCG00000042888	0.688534	9	up
ENSSSCG00000043118	0.890462	9	up
ENSSSCG00000043296	0.743162	9	up
ENSSSCG00000043416	0.508492	9	up
ENSSSCG00000043490	0.571112	9	up
ENSSSCG00000043902	0.832812	9	up
ENSSSCG00000044116	0.571353	9	up
ENSSSCG00000044268	0.833074	9	up
ENSSSCG00000044284	0.61349	9	up
ENSSSCG00000044322	0.708143	9	up
ENSSSCG00000044411	0.640562	9	up
ENSSSCG00000044765	0.786997	9	up
ENSSSCG00000044963	0.681446	9	up
ENSSSCG00000044997	0.651052	9	up
ENSSSCG00000045048	0.548074	9	up
ENSSSCG00000045426	0.610209	9	up
ENSSSCG00000045612	0.814412	9	up
ENSSSCG00000046044	0.666787	9	up
ENSSSCG00000046708	0.886863	9	up
ENSSSCG00000046782	0.59306	9	up
ENSSSCG00000046808	0.575704	9	up
[truncated: 2,032 more rows]

## Sheet: Supplementary Table S6
Table S6 Significantly enriched GO terms for core genes in up clusters and down clusters
Classification	ID	Description	GeneRatio	BgRatio	pvalue	p.adjust	qvalue	geneID	Count
down	GO:0045022	early endosome to late endosome transport	6/514	12/6969	9.83864e-05	0.13351	0.13351	SNX16/MAPK1/DENND10/MSN/RDX/RAB5A	6
down	GO:0098927	vesicle-mediated transport between endosomal compartments	6/514	12/6969	9.83864e-05	0.13351	0.13351	SNX16/MAPK1/DENND10/MSN/RDX/RAB5A	6
down	GO:0000724	double-strand break repair via homologous recombination	11/514	50/6969	0.000837988	0.442349	0.442349	RAD51AP1/PARPBP/TERF2IP/RAD21/ZNF365/USP51/NABP1/ING3/CGAS/SHLD2/RMI1	11
down	GO:0000725	recombinational repair	11/514	50/6969	0.000837988	0.442349	0.442349	RAD51AP1/PARPBP/TERF2IP/RAD21/ZNF365/USP51/NABP1/ING3/CGAS/SHLD2/RMI1	11
down	GO:0046907	intracellular transport	52/514	457/6969	0.000930812	0.442349	0.442349	ERGIC2/ZFAND6/SRP54/PEX3/SRP14/TRAPPC6B/NEMF/RAB14/ATP6V0D2/SNX16/PEX2/GDAP1/COPA/RAB1A/AFTPH/SPAST/MAPK1/AP3M1/VDAC2/NCOA4/ZDHHC6/DENND10/PIP4K2A/SLC25A20/PPARG/APOD/MX1/MSN/LAMP2/SLC25A14/COPB1/PHAX/RDX/STX6/IFT56/COPG2/SMO/NPM1/AP2B1/SEC22B/PEX19/IFT20/NUP153/PTPN11/SRP9/RAB3C/RAB38/ATP2A2/VPS36/RAB5A/DYNC2LI1/TMED5	52
down	GO:0045910	negative regulation of DNA recombination	5/514	12/6969	0.00109608	0.442349	0.442349	PARPBP/TERF2IP/CGAS/SHLD2/H1-0	5
down	GO:0065003	protein-containing complex assembly	50/514	441/6969	0.00126323	0.442349	0.442349	PTGES3/MDM2/TWF1/SNRPF/BAZ1A/COX16/CAPZB/HP1BP3/NDUFAF4/SNAP91/ME1/EIF3J/GEMIN2/NEMF/TERF1/NDUFAF5/MAPRE1/ANKS4B/SPAST/ALOX5AP/KCTD9/HMGB2/DENR/KCTD10/MICU1/TMSB4X/TMEM35A/SLC25A46/RDX/FASTKD2/NPM1/AQP2/STRAP/G3BP2/TP63/BCL10/NUP153/EIF2S2/USP16/SAMHD1/CAPZA2/TMEM170A/PTPN11/RAP1B/CXCL12/CCDC115/ATPAF1/H1-0/NDUFC2/MZT1	50
down	GO:0010569	regulation of double-strand break repair via homologous recombination	7/514	24/6969	0.0013039	0.442349	0.442349	PARPBP/TERF2IP/ZNF365/USP51/ING3/CGAS/SHLD2	7
down	GO:0007031	peroxisome organization	5/514	13/6969	0.00167402	0.504809	0.504809	ZFAND6/PEX3/PEX2/PEX19/PEX11A	5
down	GO:0031503	protein-containing complex localization	9/514	41/6969	0.00249868	0.678141	0.678141	EXOC3L1/MIOS/IFT56/NPM1/AP2B1/IFT20/DYNC2LI1/MZT1/BIRC5	9
down	GO:2000779	regulation of double-strand break repair	8/514	35/6969	0.00329215	0.727611	0.727611	FOXM1/PARPBP/TERF2IP/ZNF365/USP51/ING3/CGAS/SHLD2	8
down	GO:0051260	protein homooligomerization	11/514	59/6969	0.00343292	0.727611	0.727611	ME1/SPAST/ALOX5AP/KCTD9/KCTD10/MICU1/AQP2/G3BP2/BCL10/USP16/SAMHD1	11
down	GO:0051052	regulation of DNA metabolic process	18/514	123/6969	0.00374608	0.727611	0.727611	PTGES3/FOXM1/PARPBP/E2F7/BAZ1A/YLPM1/TERF2IP/TERF1/CCT4/HMGB2/ZNF365/USP51/ING3/FBXO4/NPM1/CGAS/SHLD2/H1-0	18
down	GO:0006625	protein targeting to peroxisome	4/514	10/6969	0.00428953	0.727611	0.727611	ZFAND6/PEX3/PEX2/PEX19	4
down	GO:0072662	protein localization to peroxisome	4/514	10/6969	0.00428953	0.727611	0.727611	ZFAND6/PEX3/PEX2/PEX19	4
down	GO:0072663	establishment of protein localization to peroxisome	4/514	10/6969	0.00428953	0.727611	0.727611	ZFAND6/PEX3/PEX2/PEX19	4
down	GO:0051259	protein complex oligomerization	12/514	71/6969	0.00528152	0.833587	0.833587	ME1/SPAST/ALOX5AP/KCTD9/KCTD10/MICU1/AQP2/G3BP2/TP63/BCL10/USP16/SAMHD1	12
down	GO:0033365	protein localization to organelle	30/514	251/6969	0.00552858	0.833587	0.833587	MDM2/ZFAND6/SRP54/TERF2IP/PEX3/SRP14/SIX1/NR5A1/RAD21/SNX16/PEX2/GDAP1/TERF1/CCT4/SUPT7L/NCOA4/EMC3/APOD/MSN/LAMP2/RDX/IFT56/SMO/FBXO4/RAB33B/ABHD17B/PEX19/IFT20/SRP9/VPS36	30
down	GO:0006302	double-strand break repair	13/514	81/6969	0.00592541	0.846398	0.846398	RAD51AP1/FOXM1/PARPBP/TERF2IP/RAD21/HMGB2/ZNF365/USP51/NABP1/ING3/CGAS/SHLD2/RMI1	13
down	GO:0034063	stress granule assembly	4/514	11/6969	0.0063519	0.857401	0.857401	CSDE1/PRRC2C/G3BP2/OGFOD1	4
down	GO:0000018	regulation of DNA recombination	8/514	39/6969	0.00663428	0.857401	0.857401	PARPBP/TERF2IP/ZNF365/USP51/ING3/CGAS/SHLD2/H1-0	8
down	GO:0006635	fatty acid beta-oxidation	6/514	25/6969	0.00826285	0.974848	0.974848	SLC27A2/PEX2/HADH/CPT1A/BDH2/ACAT1	6
down	GO:0006310	DNA recombination	14/514	94/6969	0.0085601	0.974848	0.974848	RAD51AP1/PARPBP/TERF2IP/RPA2/RAD21/HMGB2/ZNF365/USP51/NABP1/ING3/CGAS/SHLD2/H1-0/RMI1	14
down	GO:0000266	mitochondrial fission	4/514	12/6969	0.00897981	0.974848	0.974848	MTFR2/GDAP1/KDR/SLC25A46	4
down	GO:0043574	peroxisomal transport	4/514	12/6969	0.00897981	0.974848	0.974848	ZFAND6/PEX3/PEX2/PEX19	4
down	GO:0006259	DNA metabolic process	35/514	316/6969	0.0094558	0.985624	0.985624	PTGES3/RAD51AP1/FOXM1/PARPBP/E2F7/BAZ1A/YLPM1/TERF2IP/RPA2/FAN1/FANCM/NFIB/RAD21/TERF1/PMS2/CCT4/RFC1/HMGB2/CDC45/ZNF365/TET1/HELLS/DCLRE1A/UBE2T/HUWE1/USP51/NABP1/ING3/FBXO4/NPM1/CGAS/SHLD2/SAMHD1/H1-0/RMI1	35
down	GO:0016482	cytosolic transport	8/514	42/6969	0.0104794	0.985624	0.985624	RAB14/SNX16/MAPK1/DENND10/PIP4K2A/MSN/RDX/RAB5A	8
down	GO:0006281	DNA repair	23/514	188/6969	0.0108555	0.985624	0.985624	RAD51AP1/FOXM1/PARPBP/TERF2IP/RPA2/FAN1/FANCM/RAD21/PMS2/RFC1/HMGB2/ZNF365/DCLRE1A/UBE2T/HUWE1/USP51/NABP1/ING3/NPM1/CGAS/SHLD2/SAMHD1/RMI1	23
down	GO:0006605	protein targeting	12/514	78/6969	0.0112125	0.985624	0.985624	ZFAND6/SRP54/PEX3/SRP14/SNX16/PEX2/GDAP1/NCOA4/ZDHHC6/LAMP2/PEX19/SRP9	12
down	GO:0007043	cell-cell junction assembly	8/514	43/6969	0.012069	0.985624	0.985624	CDH11/GJA5/CLDN11/GCG/GJC1/CLDN6/UGT8/CDH5	8
down	GO:0032272	negative regulation of protein polymerization	6/514	27/6969	0.012183	0.985624	0.985624	TWF1/CAPZB/MAPRE1/TMSB4X/RDX/CAPZA2	6
down	GO:0006414	translational elongation	4/514	13/6969	0.0122268	0.985624	0.985624	SKIC8/NEMF/SEPSECS/SRP9	4
down	GO:0018198	peptidyl-cysteine modification	4/514	13/6969	0.0122268	0.985624	0.985624	TMX3/S100A8/ZDHHC6/PRDX3	4
down	GO:0009062	fatty acid catabolic process	7/514	35/6969	0.0125048	0.985624	0.985624	SLC27A2/PEX2/HADH/PCCB/CPT1A/BDH2/ACAT1	7
down	GO:0051262	protein tetramerization	5/514	20/6969	0.0131106	0.985624	0.985624	ME1/AQP2/TP63/USP16/SAMHD1	5
down	GO:0034440	lipid oxidation	7/514	36/6969	0.014566	0.985624	0.985624	SLC27A2/PEX2/HADH/APOD/CPT1A/BDH2/ACAT1	7
down	GO:0010464	regulation of mesenchymal cell proliferation	4/514	14/6969	0.0161385	0.985624	0.985624	SIX1/NFIB/KDR/SMO	4
down	GO:0044242	cellular lipid catabolic process	11/514	74/6969	0.0189086	0.985624	0.985624	SMPDL3A/SLC27A2/PEX2/HADH/ABHD5/PCCB/CPT1A/BDH2/PLA2G4A/ACAT1/GPIHBP1	11
down	GO:0044788	modulation by host of viral process	4/514	15/6969	0.0207519	0.985624	0.985624	CAV2/SAMHD1/RAB5A/CCL8	4
down	GO:0051289	protein homotetramerization	4/514	15/6969	0.0207519	0.985624	0.985624	ME1/AQP2/USP16/SAMHD1	4
down	GO:0072329	monocarboxylic acid catabolic process	7/514	39/6969	0.0221859	0.985624	0.985624	SLC27A2/PEX2/HADH/PCCB/CPT1A/BDH2/ACAT1	7
down	GO:0016042	lipid catabolic process	16/514	126/6969	0.0223238	0.985624	0.985624	SMPDL3A/LIPC/SLC27A2/PEX2/CYP7A1/HADH/SPP1/HPGD/ABHD5/PCCB/CPT1A/BDH2/PLA2G4A/ACAT1/PLCH1/GPIHBP1	16
down	GO:0006282	regulation of DNA repair	8/514	48/6969	0.0227617	0.985624	0.985624	FOXM1/PARPBP/TERF2IP/ZNF365/USP51/ING3/CGAS/SHLD2	8
down	GO:0045184	establishment of protein localization	47/514	477/6969	0.0231563	0.985624	0.985624	MDM2/ZFAND6/SRP54/PEX3/SRP14/RAB14/SNX16/PEX2/GDAP1/TERF1/COPA/RAB1A/CCT4/HADH/EDNRB/AP3M1/NCOA4/ZDHHC6/DENND10/ARL8B/EMC3/PPARG/APOD/LAMP2/COPB1/PHAX/STX6/GCG/BBS5/IFT56/COPG2/SMO/AP2B1/LIN7C/PEX19/TIMM8B/IFT20/ARCN1/PTPN11/SFT2D2/SRP9/RAB3C/RAB38/VPS36/RAB5A/TMED5/BIRC5	47
down	GO:0046854	phosphatidylinositol phosphate biosynthetic process	5/514	23/6969	0.023707	0.985624	0.985624	BPNT1/PIP4K2A/PIK3CG/SOCS6/BPNT2	5
down	GO:0000723	telomere maintenance	7/514	40/6969	0.0252434	0.985624	0.985624	PTGES3/YLPM1/TERF2IP/TERF1/CCT4/ZNF365/FBXO4	7
down	GO:0006886	intracellular protein transport	28/514	259/6969	0.0254513	0.985624	0.985624	ZFAND6/SRP54/PEX3/SRP14/RAB14/SNX16/PEX2/GDAP1/COPA/RAB1A/AP3M1/NCOA4/ZDHHC6/APOD/LAMP2/COPB1/STX6/COPG2/SMO/AP2B1/PEX19/PTPN11/SRP9/RAB3C/RAB38/VPS36/RAB5A/TMED5	28
down	GO:0072666	establishment of protein localization to vacuole	4/514	16/6969	0.0260957	0.985624	0.985624	SNX16/NCOA4/LAMP2/VPS36	4
down	GO:0072594	establishment of protein localization to organelle	16/514	129/6969	0.0272087	0.985624	0.985624	ZFAND6/SRP54/PEX3/SRP14/SNX16/PEX2/GDAP1/TERF1/CCT4/NCOA4/APOD/LAMP2/SMO/PEX19/SRP9/VPS36	16
down	GO:0006612	protein targeting to membrane	6/514	32/6969	0.027313	0.985624	0.985624	SRP54/PEX3/SRP14/ZDHHC6/PEX19/SRP9	6
down	GO:0006935	chemotaxis	17/514	140/6969	0.0279835	0.985624	0.985624	THBS1/S100A8/PDGFRA/KIT/KDR/EDNRB/HMGB2/CXCR6/TMSB4X/PTN/PIK3CG/ACKR2/TAFA4/TREM1/CXCL12/PPBP/CCL8	17
down	GO:0032200	telomere organization	7/514	41/6969	0.0285772	0.985624	0.985624	PTGES3/YLPM1/TERF2IP/TERF1/CCT4/ZNF365/FBXO4	7
down	GO:0042330	taxis	17/514	141/6969	0.0297366	0.985624	0.985624	THBS1/S100A8/PDGFRA/KIT/KDR/EDNRB/HMGB2/CXCR6/TMSB4X/PTN/PIK3CG/ACKR2/TAFA4/TREM1/CXCL12/PPBP/CCL8	17
down	GO:0043536	positive regulation of blood vessel endothelial cell migration	4/514	17/6969	0.0321902	0.985624	0.985624	THBS1/KDR/TMSB4X/SRPX2	4
down	GO:2001238	positive regulation of extrinsic apoptotic signaling pathway	4/514	17/6969	0.0321902	0.985624	0.985624	THBS1/SRPX/BCL10/TIMP3	4
down	GO:0002053	positive regulation of mesenchymal cell proliferation	3/514	10/6969	0.0323757	0.985624	0.985624	SIX1/KDR/SMO	3
down	GO:0006623	protein targeting to vacuole	3/514	10/6969	0.0323757	0.985624	0.985624	SNX16/NCOA4/LAMP2	3
down	GO:0008053	mitochondrial fusion	3/514	10/6969	0.0323757	0.985624	0.985624	GDAP1/ZDHHC6/HUWE1	3
down	GO:0031639	plasminogen activation	3/514	10/6969	0.0323757	0.985624	0.985624	THBS1/CLEC3B/SERPINE1	3
down	GO:0045920	negative regulation of exocytosis	3/514	10/6969	0.0323757	0.985624	0.985624	IL13RA2/RAB33B/RAP1B	3
down	GO:0048147	negative regulation of fibroblast proliferation	3/514	10/6969	0.0323757	0.985624	0.985624	PEX2/FBXO4/MED31	3
down	GO:0090382	phagosome maturation	3/514	10/6969	0.0323757	0.985624	0.985624	RAB14/SRPX/RAB38	3
down	GO:2000300	regulation of synaptic vesicle exocytosis	3/514	10/6969	0.0323757	0.985624	0.985624	RAP1B/ATP2A2/RAB5A	3
down	GO:0010833	telomere maintenance via telomere lengthening	5/514	25/6969	0.0331667	0.985624	0.985624	PTGES3/TERF2IP/TERF1/CCT4/FBXO4	5
down	GO:0030837	negative regulation of actin filament polymerization	5/514	25/6969	0.0331667	0.985624	0.985624	TWF1/CAPZB/TMSB4X/RDX/CAPZA2	5
down	GO:0007507	heart development	17/514	143/6969	0.0334861	0.985624	0.985624	MDM2/CDH11/LUZP1/SAV1/SIX1/GJA5/KDR/EPOR/CACYBP/SMO/TMEM100/AP2B1/GJC1/IFT20/PTPN11/BMP10/NDUFV2	17
down	GO:0051053	negative regulation of DNA metabolic process	6/514	34/6969	0.0358158	0.985624	0.985624	PARPBP/TERF2IP/TERF1/CGAS/SHLD2/H1-0	6
down	GO:0048193	Golgi vesicle transport	12/514	92/6969	0.036952	0.985624	0.985624	ERGIC2/TRAPPC6B/RAB14/COPA/RAB1A/SPAST/COPB1/STX6/RAB33B/SEC22B/ARCN1/TMED5	12
down	GO:0072359	circulatory system development	29/514	280/6969	0.0382144	0.985624	0.985624	MDM2/E2F7/CDH11/LUZP1/SLC2A12/THBS1/SAV1/SIX1/ANGPT1/MTDH/GJA5/KDR/HPGD/TMEM215/SRPX2/EPOR/CACYBP/SMO/TMEM100/AP2B1/GJC1/IFT20/SERPINE1/PIK3CG/PTPN11/BMP10/OTULIN/CDH5/NDUFV2	29
down	GO:0032204	regulation of telomere maintenance	5/514	26/6969	0.0386615	0.985624	0.985624	YLPM1/TERF2IP/TERF1/CCT4/FBXO4	5
down	GO:0006888	endoplasmic reticulum to Golgi vesicle-mediated transport	8/514	53/6969	0.038829	0.985624	0.985624	ERGIC2/TRAPPC6B/COPA/RAB1A/SPAST/COPB1/SEC22B/TMED5	8
down	GO:0045216	cell-cell junction organization	8/514	53/6969	0.038829	0.985624	0.985624	CDH11/GJA5/CLDN11/GCG/GJC1/CLDN6/UGT8/CDH5	8
down	GO:0006890	retrograde vesicle-mediated transport, Golgi to endoplasmic reticulum	4/514	18/6969	0.0390479	0.985624	0.985624	ERGIC2/RAB33B/SEC22B/ARCN1	4
down	GO:0032386	regulation of intracellular transport	9/514	63/6969	0.0401804	0.985624	0.985624	MAPK1/DENND10/PPARG/APOD/MSN/RDX/SMO/NUP153/PTPN11	9
down	GO:0019395	fatty acid oxidation	6/514	35/6969	0.0406387	0.985624	0.985624	SLC27A2/PEX2/HADH/CPT1A/BDH2/ACAT1	6
down	GO:0015919	peroxisomal membrane transport	3/514	11/6969	0.0421347	0.985624	0.985624	PEX3/PEX2/PEX19	3
down	GO:0051972	regulation of telomerase activity	3/514	11/6969	0.0421347	0.985624	0.985624	PTGES3/TERF1/CCT4	3
down	GO:0048285	organelle fission	16/514	137/6969	0.0440908	0.985624	0.985624	FBXO5/MTFR2/NFIB/RAD21/GDAP1/TERF1/SPAST/KDR/SLC25A46/CAV2/PEX19/PEX11A/USP16/RMI1/MZT1/BIRC5	16
down	GO:0051301	cell division	19/514	170/6969	0.0443097	0.985624	0.985624	E2F7/MBIP/EFHC1/FBXO5/KLHL9/GNAI3/MAPRE1/SPAST/BOD1L1/CDC45/SMC3/STAG2/CDCA7/SEPTIN2/PTN/EVI2B/USP16/PPBP/BIRC5	19
down	GO:0043648	dicarboxylic acid metabolic process	5/514	27/6969	0.0446793	0.985624	0.985624	GPT2/ME1/GLUD1/GOT2/MRPS36	5
down	GO:0010639	negative regulation of organelle organization	14/514	116/6969	0.0454225	0.985624	0.985624	TWF1/TERF2IP/CAPZB/FBXO5/RAD21/TERF1/MAPRE1/TMSB4X/HUWE1/RDX/FEZ1/NPM1/CAPZA2/BIRC5	14
down	GO:0060348	bone development	8/514	55/6969	0.0469643	0.985624	0.985624	KDR/AMER1/BGN/PAPPA2/LTF/OSTN/BPNT2/LRRC17	8
down	GO:0015031	protein transport	43/514	452/6969	0.0477584	0.985624	0.985624	ZFAND6/SRP54/PEX3/SRP14/RAB14/SNX16/PEX2/GDAP1/COPA/RAB1A/HADH/EDNRB/AP3M1/NCOA4/ZDHHC6/DENND10/ARL8B/PPARG/APOD/LAMP2/COPB1/PHAX/STX6/GCG/BBS5/IFT56/COPG2/SMO/AP2B1/LIN7C/PEX19/TIMM8B/IFT20/ARCN1/PTPN11/SFT2D2/SRP9/RAB3C/RAB38/VPS36/RAB5A/TMED5/BIRC5	43
down	GO:0060326	cell chemotaxis	12/514	96/6969	0.048867	0.985624	0.985624	THBS1/S100A8/KIT/KDR/EDNRB/TMSB4X/PTN/TAFA4/TREM1/CXCL12/PPBP/CCL8	12
down	GO:0009141	nucleoside triphosphate metabolic process	7/514	46/6969	0.0496871	0.985624	0.985624	SMPDL3A/GNAI3/TMSB4X/ATP8/ATP6/SAMHD1/ATP6V1B2	7
up	GO:0045893	positive regulation of DNA-templated transcription	37/343	378/6969	3.93573e-05	0.055638	0.055638	PCBP2/MAP3K12/TEAD3/USF2/FOXA3/GPATCH3/BMP4/FOXE1/CDK9/NCOA2/GLMP/IKBKB/SCAND1/NCOA3/CHCHD2/RNF4/ZBTB49/HMBOX1/FOXP3/OGT/FOSL1/F2RL1/IER5/ATF3/HOXA2/MED10/NUP85/STAT5B/RARA/ATOH7/GATA4/FGF1/ESR1/NDP/SIRT7/THAP3/DDIT3	37
up	GO:1902680	positive regulation of RNA biosynthetic process	37/343	381/6969	4.67154e-05	0.055638	0.055638	PCBP2/MAP3K12/TEAD3/USF2/FOXA3/GPATCH3/BMP4/FOXE1/CDK9/NCOA2/GLMP/IKBKB/SCAND1/NCOA3/CHCHD2/RNF4/ZBTB49/HMBOX1/FOXP3/OGT/FOSL1/F2RL1/IER5/ATF3/HOXA2/MED10/NUP85/STAT5B/RARA/ATOH7/GATA4/FGF1/ESR1/NDP/SIRT7/THAP3/DDIT3	37
up	GO:0051254	positive regulation of RNA metabolic process	39/343	420/6969	7.81655e-05	0.0620634	0.0620634	PCBP2/MAP3K12/TEAD3/USF2/FOXA3/GPATCH3/BMP4/FOXE1/CDK9/NCOA2/GLMP/IKBKB/SCAND1/NCOA3/CHCHD2/RNF4/ZBTB49/HMBOX1/ZSWIM8/FOXP3/OGT/FOSL1/F2RL1/IER5/ATF3/HOXA2/MED10/NUP85/STAT5B/RARA/ATOH7/GATA4/FGF1/ESR1/NDP/TRA2B/SIRT7/THAP3/DDIT3	39
up	GO:0050687	negative regulation of defense response to virus	5/343	12/6969	0.000166785	0.0925158	0.0925158	PCBP2/GPATCH3/TNFAIP3/TKFC/F2RL1	5
up	GO:0045935	positive regulation of nucleobase-containing compound metabolic process	41/343	469/6969	0.000194198	0.0925158	0.0925158	PCBP2/MAP3K12/TEAD3/USF2/FOXA3/GPATCH3/BMP4/FOXE1/CDK9/NCOA2/GLMP/IKBKB/SCAND1/NCOA3/CHCHD2/RNF4/ZBTB49/HMBOX1/ZSWIM8/FOXP3/OGT/FOSL1/FGFR4/F2RL1/IER5/ATF3/HOXA2/MED10/NUP85/STAT5B/RARA/ATOH7/GATA4/FGF1/ESR1/NDP/TRA2B/VPS72/SIRT7/THAP3/DDIT3	41
up	GO:0045944	positive regulation of transcription by RNA polymerase II	26/343	260/6969	0.000414575	0.164586	0.164586	PCBP2/TEAD3/USF2/FOXA3/BMP4/CDK9/NCOA2/GLMP/IKBKB/NCOA3/CHCHD2/RNF4/ZBTB49/OGT/F2RL1/IER5/ATF3/HOXA2/MED10/STAT5B/RARA/ATOH7/GATA4/FGF1/THAP3/DDIT3	26
up	GO:0050688	regulation of defense response to virus	6/343	22/6969	0.000518583	0.176466	0.176466	PCBP2/GPATCH3/TNFAIP3/TKFC/F2RL1/PQBP1	6
up	GO:0002218	activation of innate immune response	11/343	76/6969	0.00112633	0.335366	0.335366	TYROBP/GPATCH3/TNFAIP3/BPIFB1/MAPKAPK3/TKFC/F2RL1/STING1/ATAT1/PQBP1/ESR1	11
up	GO:0062207	regulation of pattern recognition receptor signaling pathway	7/343	37/6969	0.0018843	0.498711	0.498711	GPATCH3/TNFAIP3/BPIFB1/TKFC/F2RL1/ATAT1/ESR1	7
up	GO:2000628	regulation of miRNA metabolic process	5/343	20/6969	0.00235603	0.561206	0.561206	BMP4/ZSWIM8/FOSL1/RARA/ESR1	5
up	GO:0010586	miRNA metabolic process	5/343	22/6969	0.00369022	0.645656	0.645656	BMP4/ZSWIM8/FOSL1/RARA/ESR1	5
up	GO:0039531	regulation of viral-induced cytoplasmic pattern recognition receptor signaling pathway	5/343	22/6969	0.00369022	0.645656	0.645656	GPATCH3/TNFAIP3/TKFC/F2RL1/ATAT1	5
up	GO:0140747	regulation of ncRNA transcription	5/343	22/6969	0.00369022	0.645656	0.645656	BMP4/FOSL1/RARA/ESR1/SIRT7	5
up	GO:0045088	regulation of innate immune response	13/343	114/6969	0.00379479	0.645656	0.645656	PCBP2/TYROBP/GPATCH3/TNFAIP3/BPIFB1/MAPKAPK3/TKFC/CDC37/F2RL1/STING1/ATAT1/PQBP1/ESR1	13
up	GO:0002253	activation of immune response	15/343	143/6969	0.00435253	0.691182	0.691182	TYROBP/GPATCH3/TNFAIP3/BPIFB1/MAPKAPK3/TKFC/CFD/F2RL1/STING1/C6/GRB2/ATAT1/PQBP1/ESR1/BTNL9	15
up	GO:0098781	ncRNA transcription	6/343	34/6969	0.00567633	0.806499	0.806499	BMP4/FOSL1/SNAPC2/RARA/ESR1/SIRT7	6
up	GO:0002758	innate immune response-activating signaling pathway	9/343	68/6969	0.00575587	0.806499	0.806499	TYROBP/GPATCH3/TNFAIP3/BPIFB1/MAPKAPK3/TKFC/F2RL1/ATAT1/ESR1	9
up	GO:0045089	positive regulation of innate immune response	11/343	94/6969	0.00617447	0.817088	0.817088	TYROBP/GPATCH3/TNFAIP3/BPIFB1/MAPKAPK3/TKFC/F2RL1/STING1/ATAT1/PQBP1/ESR1	11
up	GO:0008154	actin polymerization or depolymerization	8/343	59/6969	0.00781794	0.934215	0.934215	SPTAN1/TMSB10/F2RL1/ESAM/GRB2/CDC42EP4/MSRB1/EVL	8
up	GO:0002833	positive regulation of response to biotic stimulus	11/343	98/6969	0.00841744	0.934215	0.934215	TYROBP/GPATCH3/TNFAIP3/BPIFB1/MAPKAPK3/TKFC/F2RL1/STING1/ATAT1/PQBP1/ESR1	11
up	GO:0051250	negative regulation of lymphocyte activation	6/343	38/6969	0.0098804	0.934215	0.934215	FBXO7/TYROBP/TNFAIP3/BMP4/RHBDD3/FOXP3	6
up	GO:0061614	miRNA transcription	4/343	18/6969	0.0101883	0.934215	0.934215	BMP4/FOSL1/RARA/ESR1	4
up	GO:1902893	regulation of miRNA transcription	4/343	18/6969	0.0101883	0.934215	0.934215	BMP4/FOSL1/RARA/ESR1	4
up	GO:0002683	negative regulation of immune system process	12/343	115/6969	0.0106703	0.934215	0.934215	FBXO7/PCBP2/TYROBP/GPATCH3/TNFAIP3/BMP4/BPIFB1/RHBDD3/FOXP3/TKFC/F2RL1/RARA	12
up	GO:0021871	forebrain regionalization	3/343	10/6969	0.0109499	0.934215	0.934215	BMP4/TRA2B/DMRTA2	3
up	GO:0002831	regulation of response to biotic stimulus	13/343	130/6969	0.0113229	0.934215	0.934215	PCBP2/TYROBP/GPATCH3/TNFAIP3/BPIFB1/MAPKAPK3/TKFC/CDC37/F2RL1/STING1/ATAT1/PQBP1/ESR1	13
up	GO:1903008	organelle disassembly	7/343	51/6969	0.0117623	0.934215	0.934215	FBXO7/ULK3/FBXL4/OGT/CDC37/SQSTM1/STING1	7
up	GO:0005975	carbohydrate metabolic process	19/343	220/6969	0.0117804	0.934215	0.934215	NAGA/GSK3A/DHDH/LCTL/EDEM2/AMDHD2/PPP1R3C/GALT/OGT/CHID1/PC/PYGM/TKFC/CHST1/MAN2B1/B4GALT7/ATF3/EPM2AIP1/SIRT7	19
up	GO:0001818	negative regulation of cytokine production	9/343	78/6969	0.0138752	0.934215	0.934215	HOMER2/TYROBP/GPATCH3/TNFAIP3/FOXP3/F2RL1/RARA/INHBB/DDIT3	9
up	GO:0002832	negative regulation of response to biotic stimulus	5/343	30/6969	0.0144712	0.934215	0.934215	PCBP2/GPATCH3/TNFAIP3/TKFC/F2RL1	5
up	GO:0048240	sperm capacitation	3/343	11/6969	0.0145145	0.934215	0.934215	PCSK4/DEFB1/DEFB1	3
up	GO:0002220	innate immune response activating cell surface receptor signaling pathway	4/343	20/6969	0.0149291	0.934215	0.934215	TYROBP/TNFAIP3/BPIFB1/F2RL1	4
up	GO:0032623	interleukin-2 production	4/343	20/6969	0.0149291	0.934215	0.934215	HOMER2/TNFAIP3/FOXP3/STAT5B	4
up	GO:0032663	regulation of interleukin-2 production	4/343	20/6969	0.0149291	0.934215	0.934215	HOMER2/TNFAIP3/FOXP3/STAT5B	4
up	GO:0002221	pattern recognition receptor signaling pathway	8/343	66/6969	0.0150532	0.934215	0.934215	GPATCH3/TNFAIP3/BPIFB1/MAPKAPK3/TKFC/F2RL1/ATAT1/ESR1	8
up	GO:0000422	autophagy of mitochondrion	5/343	31/6969	0.0165776	0.934215	0.934215	FBXO7/FBXL4/OGT/CDC37/SQSTM1	5
up	GO:0061726	mitochondrion disassembly	5/343	31/6969	0.0165776	0.934215	0.934215	FBXO7/FBXL4/OGT/CDC37/SQSTM1	5
up	GO:0061912	selective autophagy	5/343	31/6969	0.0165776	0.934215	0.934215	ULK3/OGT/CDC37/SQSTM1/STING1	5
up	GO:0002757	immune response-activating signaling pathway	11/343	108/6969	0.016787	0.934215	0.934215	TYROBP/GPATCH3/TNFAIP3/BPIFB1/MAPKAPK3/TKFC/F2RL1/GRB2/ATAT1/ESR1/BTNL9	11
up	GO:0015980	energy derivation by oxidation of organic compounds	12/343	123/6969	0.0175539	0.934215	0.934215	GSK3A/MTFR1L/CHCHD2/PPP1R3C/IDH3G/PYGM/COX8A/SDHB/ATP5ME/NDP/EPM2AIP1/COX7A1	12
up	GO:0002695	negative regulation of leukocyte activation	6/343	43/6969	0.0177728	0.934215	0.934215	FBXO7/TYROBP/TNFAIP3/BMP4/RHBDD3/FOXP3	6
up	GO:0003158	endothelium development	6/343	43/6969	0.0177728	0.934215	0.934215	BMP4/IKBKB/PPP1R16B/F2RL1/FGF1/NDP	6
up	GO:0032814	regulation of natural killer cell activation	3/343	12/6969	0.0186584	0.934215	0.934215	TYROBP/RHBDD3/ZBTB1	3
up	GO:0034605	cellular response to heat	3/343	12/6969	0.0186584	0.934215	0.934215	IER5/HIKESHI/FGF1	3
up	GO:0005996	monosaccharide metabolic process	10/343	96/6969	0.0191371	0.934215	0.934215	DHDH/GALT/OGT/PC/TKFC/CHST1/MAN2B1/ATF3/EPM2AIP1/SIRT7	10
up	GO:0050778	positive regulation of immune response	17/343	201/6969	0.0201114	0.934215	0.934215	TYROBP/GPATCH3/TNFAIP3/BPIFB1/MAPKAPK3/TKFC/CFD/F2RL1/STING1/C6/GRB2/RARA/ZBTB1/ATAT1/PQBP1/ESR1/BTNL9	17
up	GO:0002764	immune response-regulating signaling pathway	11/343	111/6969	0.0202233	0.934215	0.934215	TYROBP/GPATCH3/TNFAIP3/BPIFB1/MAPKAPK3/TKFC/F2RL1/GRB2/ATAT1/ESR1/BTNL9	11
up	GO:0072665	protein localization to vacuole	4/343	22/6969	0.020866	0.934215	0.934215	TNFAIP3/GLMP/SQSTM1/NDP	4
up	GO:0002753	cytosolic pattern recognition receptor signaling pathway	5/343	33/6969	0.0213792	0.934215	0.934215	GPATCH3/TNFAIP3/TKFC/F2RL1/ATAT1	5
up	GO:0030101	natural killer cell activation	5/343	33/6969	0.0213792	0.934215	0.934215	TYROBP/RHBDD3/IFNK/STAT5B/ZBTB1	5
up	GO:0050776	regulation of immune response	20/343	250/6969	0.0213863	0.934215	0.934215	PCBP2/TYROBP/GPATCH3/TNFAIP3/BPIFB1/MAPKAPK3/FOXP3/TKFC/CFD/CDC37/F2RL1/STING1/C6/GRB2/RARA/ZBTB1/ATAT1/PQBP1/ESR1/BTNL9	20
up	GO:0032633	interleukin-4 production	3/343	13/6969	0.0233881	0.934215	0.934215	FOXP3/RARA/DDIT3	3
up	GO:0032673	regulation of interleukin-4 production	3/343	13/6969	0.0233881	0.934215	0.934215	FOXP3/RARA/DDIT3	3
up	GO:0060602	branch elongation of an epithelium	3/343	13/6969	0.0233881	0.934215	0.934215	BMP4/FGF1/ESR1	3
up	GO:0043467	regulation of generation of precursor metabolites and energy	5/343	34/6969	0.0240866	0.934215	0.934215	CHCHD2/PPP1R3C/OGT/EPM2AIP1/COX7A1	5
up	GO:0019318	hexose metabolic process	9/343	86/6969	0.0248819	0.934215	0.934215	GALT/OGT/PC/TKFC/CHST1/MAN2B1/ATF3/EPM2AIP1/SIRT7	9
up	GO:0050866	negative regulation of cell activation	6/343	47/6969	0.0265884	0.934215	0.934215	FBXO7/TYROBP/TNFAIP3/BMP4/RHBDD3/FOXP3	6
up	GO:0031349	positive regulation of defense response	12/343	131/6969	0.0273429	0.934215	0.934215	TYROBP/GPATCH3/TNFAIP3/BPIFB1/MAPKAPK3/TKFC/F2RL1/STING1/STAT5B/ATAT1/PQBP1/ESR1	12
up	GO:2000630	positive regulation of miRNA metabolic process	3/343	14/6969	0.0287045	0.934215	0.934215	BMP4/ZSWIM8/FOSL1	3
up	GO:0045446	endothelial cell differentiation	5/343	37/6969	0.033495	0.934215	0.934215	BMP4/IKBKB/PPP1R16B/F2RL1/NDP	5
up	GO:0030041	actin filament polymerization	6/343	50/6969	0.0348323	0.934215	0.934215	SPTAN1/TMSB10/ESAM/GRB2/CDC42EP4/MSRB1	6
up	GO:0048732	gland development	11/343	121/6969	0.0354429	0.934215	0.934215	ATP2C2/USF2/TNFAIP3/BMP4/FOXE1/TBX19/RHBDD3/PRKCSH/STAT5B/ZBTB1/ESR1	11
up	GO:0009408	response to heat	4/343	26/6969	0.0365787	0.934215	0.934215	IER5/HIKESHI/FGF1/DNAJA4	4
up	GO:0002064	epithelial cell development	7/343	64/6969	0.0367829	0.934215	0.934215	BMP4/IKBKB/PPP1R16B/F2RL1/ST14/RARA/ESR1	7
up	GO:0043543	protein acylation	7/343	65/6969	0.0395567	0.934215	0.934215	KAT6B/ZDHHC16/OGT/KAT7/ATAT1/PORCN/VPS72	7
up	GO:0009060	aerobic respiration	8/343	79/6969	0.0395938	0.934215	0.934215	MTFR1L/CHCHD2/IDH3G/COX8A/SDHB/ATP5ME/NDP/COX7A1	8
up	GO:0030879	mammary gland development	5/343	39/6969	0.0408769	0.934215	0.934215	ATP2C2/USF2/BMP4/STAT5B/ESR1	5
up	GO:0003401	axis elongation	3/343	16/6969	0.0410777	0.934215	0.934215	BMP4/FGF1/ESR1	3
up	GO:0006099	tricarboxylic acid cycle	3/343	16/6969	0.0410777	0.934215	0.934215	IDH3G/SDHB/NDP	3
up	GO:0060350	endochondral bone morphogenesis	3/343	16/6969	0.0410777	0.934215	0.934215	BMP4/FGF18/RARA	3
up	GO:0072666	establishment of protein localization to vacuole	3/343	16/6969	0.0410777	0.934215	0.934215	TNFAIP3/SQSTM1/NDP	3
up	GO:0008064	regulation of actin polymerization or depolymerization	6/343	52/6969	0.0411525	0.934215	0.934215	SPTAN1/TMSB10/F2RL1/ESAM/GRB2/CDC42EP4	6
up	GO:0030832	regulation of actin filament length	6/343	52/6969	0.0411525	0.934215	0.934215	SPTAN1/TMSB10/F2RL1/ESAM/GRB2/CDC42EP4	6
up	GO:0045087	innate immune response	22/343	302/6969	0.0412283	0.934215	0.934215	PCBP2/DHX16/TYROBP/GPATCH3/TNFAIP3/BPIFB1/MAPKAPK3/TKFC/CFD/ECSIT/CDC37/F2RL1/STING1/NOD1/C6/CDC42EP4/ATAT1/PQBP1/ESR1/DEFB1/MSRB1/TOLLIP	22
up	GO:0006352	DNA-templated transcription initiation	5/343	40/6969	0.0449088	0.934215	0.934215	POLR3H/GTF3C4/FOSL1/ESR1/POLR2I	5
up	GO:0007015	actin filament organization	11/343	126/6969	0.0454986	0.934215	0.934215	SPTAN1/TMSB10/F2RL1/ESAM/GRB2/CDC42EP4/RHOD/CLRN1/MSRB1/EVL/RND1	11
up	GO:0007265	Ras protein signal transduction	9/343	96/6969	0.0459402	0.934215	0.934215	LZTR1/RASGEF1A/RAB9A/ARAF/OGT/F2RL1/CDC42EP4/RAPGEFL1/ARHGDIA	9
up	GO:0005977	glycogen metabolic process	4/343	28/6969	0.0464186	0.934215	0.934215	GSK3A/PPP1R3C/PYGM/EPM2AIP1	4
up	GO:0044042	glucan metabolic process	4/343	28/6969	0.0464186	0.934215	0.934215	GSK3A/PPP1R3C/PYGM/EPM2AIP1	4
up	GO:0045599	negative regulation of fat cell differentiation	3/343	17/6969	0.0481148	0.934215	0.934215	LRP3/SLC7A10/DDIT3	3
up	GO:0061028	establishment of endothelial barrier	3/343	17/6969	0.0481148	0.934215	0.934215	IKBKB/PPP1R16B/F2RL1	3
up	GO:0099072	regulation of postsynaptic membrane neurotransmitter receptor levels	3/343	17/6969	0.0481148	0.934215	0.934215	LGI1/OGT/PORCN	3
up	GO:0140895	cell surface toll-like receptor signaling pathway	3/343	17/6969	0.0481148	0.934215	0.934215	TNFAIP3/BPIFB1/F2RL1	3

## Sheet: Supplementary Table S7
Table S7 Immune-related pathway activity score of 15 PBMC samples
pathway description	PBMC1	PBMC2	PBMC3	PBMC4	PBMC5	PBMC4M_1	PBMC4M_2	PBMC4M_3	PBMC4M_4	PBMC4M_5	PBMC7M_1	PBMC7M_2	PBMC7M_3	PBMC7M_4	PBMC7M_5
cell killing	-0.407031	0.0253106	0.283314	-0.101858	0.201148	0.31349	-0.194144	-0.0643861	-0.0131643	0.0110682	-0.117858	-0.057682	-0.034019	0.234357	-0.0749114
leukocyte mediated cytotoxicity	-0.505699	0.0543745	0.355561	-0.0472066	0.345002	0.313817	-0.167724	0.0289516	-0.0111156	-0.13879	0.0147345	-0.110513	0.0410837	0.133472	-0.0411302
regulation of leukocyte mediated cytotoxicity	-0.38518	0.185177	0.268521	-0.0279298	0.150665	0.228285	-0.0996647	0.135163	-0.0918456	0.0163543	-0.187499	-0.195934	0.0491683	0.370787	-0.0305353
positive regulation of leukocyte mediated cytotoxicity	-0.43315	0.274585	0.289359	-0.300991	0.359799	0.126153	-0.0685064	-0.112991	0.232023	-0.0642389	-0.0728794	-0.36181	-0.111167	0.570024	0.185626
somatic diversification of immune receptors	-0.148749	0.276566	0.327945	0.0519138	-0.114939	0.0939868	-0.230493	0.260341	0.0547742	-0.359705	-0.174303	0.256742	-0.353995	0.129274	0.0360392
somatic recombination of immunoglobulin genes involved in immune response	-0.146824	0.293255	0.193908	0.0421377	-0.116532	0.121447	-0.15494	0.264332	-0.0876098	-0.398238	-0.187081	0.260603	-0.410229	0.153912	-0.194533
somatic diversification of immunoglobulins involved in immune response	-0.146824	0.293255	0.193908	0.0421377	-0.116532	0.121447	-0.15494	0.264332	-0.0876098	-0.398238	-0.187081	0.260603	-0.410229	0.153912	-0.194533
activation of innate immune response	-0.314971	0.022076	-0.01996	-0.00434061	0.212138	0.109265	0.0972788	0.0756369	-0.0410436	-0.317547	0.0750687	0.0555836	-0.0474188	0.201565	-0.320494
innate immune response activating cell surface receptor signaling pathway	-0.418292	-0.0594923	0.167273	-0.196814	0.536405	0.238669	-0.356096	-0.260368	0.163603	-0.116155	0.110183	-0.120836	-0.0913981	0.288915	-0.152599
pattern recognition receptor signaling pathway	-0.321462	0.0173011	-0.104651	-0.0164541	0.264534	0.144935	0.142407	0.069391	-0.0218122	-0.339421	0.0419428	0.101102	-0.0218082	0.209677	-0.33893
natural killer cell mediated immunity	-0.646777	-0.221627	0.580599	0.311612	0.242998	-0.333924	0.366978	0.473019	-0.176322	-0.249864	0.0882582	-0.0624638	0.0406306	0.310549	-0.266164
response to molecule of bacterial origin	-0.308342	-0.0289679	0.0354788	-0.144133	0.395959	0.141081	0.0619436	0.175656	0.0434114	-0.382412	0.0670167	-0.0125371	-0.225401	0.237	-0.151486
hematopoietic progenitor cell differentiation	-0.303396	-0.0232974	-0.116379	0.110497	0.20504	-0.106049	-0.066985	0.39029	0.0152002	-0.265457	-0.0532111	-0.0299522	-0.257717	0.149119	-0.122128
adaptive immune response	-0.300283	-0.0366718	0.237007	-0.130809	0.206646	0.125265	-0.0144002	0.243755	-0.0991951	-0.211854	0.0858584	0.0264109	-0.143732	0.140663	-0.167358
immune effector process	-0.245146	0.0205492	0.102108	-0.154726	0.246455	0.222048	0.00467073	0.0899528	-0.00991201	-0.255458	0.145563	-0.0104818	-0.0425641	0.0935405	-0.195962
activation of immune response	-0.232157	0.0441031	-0.0193204	-0.0572029	0.210154	0.141799	0.0470856	0.0474766	-0.0497926	-0.184453	0.125593	0.00194753	0.0348217	0.189678	-0.293818
lymphocyte homeostasis	-0.243003	-0.066037	0.111545	-0.0916029	0.120263	0.00614534	-0.0608656	0.269763	0.0303299	-0.295011	-0.0774727	0.298101	-0.361542	0.103908	-0.246784
myeloid cell homeostasis	-0.282915	0.217001	-0.270502	-0.0566845	0.21202	0.304807	-0.196678	0.172526	0.0790444	-0.343766	0.140139	0.180058	-0.202719	0.134506	-0.37613
cell activation involved in immune response	-0.175657	0.0639351	0.172096	-0.151569	0.138263	0.142614	0.00346384	0.284834	0.0048955	-0.328949	0.181109	-0.000633264	0.0117063	0.0322651	-0.174081
leukocyte activation involved in inflammatory response	-0.328384	0.135301	0.0598054	-0.0970795	0.486363	0.571843	-0.335702	-0.556076	0.281981	-0.0119645	-0.168731	-0.429534	0.424664	0.54615	-0.00233885
myeloid leukocyte activation	-0.13876	0.110172	-0.0713914	-0.25291	0.473738	0.397285	-0.141867	-0.156301	0.114838	-0.288055	0.166676	-0.110021	0.0679591	0.222866	-0.145502
myeloid cell activation involved in immune response	-0.243162	0.247834	0.00917502	-0.400822	0.353187	0.312727	0.0663756	-0.0713196	0.241255	-0.317072	0.0730367	0.138209	0.15613	0.0457563	-0.171599
mast cell activation involved in immune response	-0.289344	0.0898071	0.107494	-0.42745	0.460654	0.276486	0.472046	-0.13895	0.254292	-0.362466	-0.0255782	0.309112	0.277481	0.142922	-0.528346
lymphocyte activation involved in immune response	-0.187083	0.0519879	0.228801	-0.049529	0.0566044	0.0697035	-0.020958	0.319119	-0.0892899	-0.317378	0.231986	-0.0986511	-0.0522782	0.0207874	-0.117364
T cell activation involved in immune response	-0.306566	0.0277228	0.125732	-0.224896	0.360391	0.263281	-0.15145	0.30311	-0.162934	-0.173332	0.189753	-0.19238	0.0122711	0.09791	0.00354913
alpha-beta T cell activation involved in immune response	-0.459924	-0.00339095	0.2346	-0.281702	0.407842	0.237133	-0.0548886	0.226627	-0.170883	-0.362271	-0.0109738	-0.167555	-0.139772	0.14869	0.105284
T cell differentiation involved in immune response	-0.457475	-0.00813802	0.192422	-0.313677	0.434495	0.2803	-0.0560365	0.223954	-0.16911	-0.397985	0.0861929	-0.167538	-0.120811	0.145452	0.0617483
alpha-beta T cell differentiation involved in immune response	-0.459924	-0.00339095	0.2346	-0.281702	0.407842	0.237133	-0.0548886	0.226627	-0.170883	-0.362271	-0.0109738	-0.167555	-0.139772	0.14869	0.105284
CD4-positive, alpha-beta T cell differentiation involved in immune response	-0.459924	-0.00339095	0.2346	-0.281702	0.407842	0.237133	-0.0548886	0.226627	-0.170883	-0.362271	-0.0109738	-0.167555	-0.139772	0.14869	0.105284
B cell activation involved in immune response	-0.128407	0.224509	0.24759	-0.00951366	-0.157025	-0.102771	0.0584667	0.269507	-0.001565	-0.369881	0.0531469	0.0798487	-0.0565693	0.0396597	-0.279054
mature B cell differentiation involved in immune response	-0.305391	0.0447115	0.389247	-0.0390797	-0.105267	-0.212243	0.0149194	-0.109398	0.268054	-0.272938	0.0870459	-0.239166	0.343144	-0.0314911	-0.12338
mature B cell differentiation	-0.241711	0.115792	0.386269	-0.0455109	-0.20322	-0.197853	0.10855	-0.0603278	0.261402	-0.316078	0.06887	-0.116654	0.369357	-0.00972165	-0.212183
T cell lineage commitment	-0.0670879	-0.203338	0.0520242	-0.0176984	-0.00336254	0.0652327	0.021612	0.58205	-0.31759	-0.392031	0.0773729	0.287279	-0.548022	0.259602	0.0947948
alpha-beta T cell lineage commitment	-0.249073	-0.232745	-0.0848515	-0.012926	0.164441	0.0867421	-0.013068	0.600581	-0.374501	-0.429364	0.0230264	0.234558	-0.555412	0.285372	0.0965122
leukocyte activation involved in immune response	-0.179747	0.0676055	0.170482	-0.14957	0.141072	0.125939	0.0138374	0.276034	0.022758	-0.326339	0.168163	0.000274142	-0.0150326	0.0216934	-0.161952
cytokine production involved in immune response	-0.288726	0.199955	-0.126512	-0.0243864	0.147747	0.332032	-0.0431427	0.0405165	-0.0722047	-0.36071	-0.0343196	-0.138818	-0.101411	0.377227	-0.211027
T cell cytokine production	-0.509474	-0.124758	0.175197	0.418424	0.0115365	0.236917	-0.00804979	0.0921168	-0.358334	-0.356573	0.255552	-0.0199918	-0.209382	0.391546	-0.467845
immunoglobulin production	-0.160402	0.225249	0.142227	0.00997137	-0.141062	0.102252	-0.0691687	0.304466	-0.0833229	-0.354349	-0.031512	0.344479	-0.404937	0.079332	-0.182679
immunoglobulin production involved in immunoglobulin-mediated immune response	-0.146824	0.293255	0.193908	0.0421377	-0.116532	0.121447	-0.15494	0.264332	-0.0876098	-0.398238	-0.187081	0.260603	-0.410229	0.153912	-0.194533
immune response-activating cell surface receptor signaling pathway	-0.244162	0.0117179	0.0578926	-0.0330898	0.251678	0.163726	0.023548	0.0778244	-0.00388409	-0.143189	0.0931821	-0.0155361	0.0590352	0.113779	-0.138068
inflammatory response to antigenic stimulus	-0.126298	0.150442	0.155276	-0.489739	0.235071	0.521047	-0.129221	-0.376409	0.231798	-0.297189	-0.00200038	0.388693	-0.487879	-0.068438	0.0900113
production of molecular mediator of immune response	-0.233176	0.210901	0.0829713	-0.13741	0.0559711	0.254168	-0.0318288	0.187305	-0.0355748	-0.426	0.0398353	0.0509138	-0.149044	0.193507	-0.211217
leukocyte mediated immunity	-0.367684	-0.0120854	0.142801	-0.0511006	0.261596	0.170686	-0.00231007	0.0916837	0.09197	-0.265161	0.0773096	0.0546941	-0.108773	0.197685	-0.212879
myeloid leukocyte mediated immunity	-0.026499	0.109735	-0.0526346	-0.419689	0.323755	0.350611	-0.0605888	-0.248254	0.430078	-0.219522	-0.176675	0.0589056	0.0794818	0.231399	0.0655144
mast cell mediated immunity	-0.142324	0.0676115	0.00446166	-0.479584	0.464657	0.296892	0.453489	-0.175484	0.339738	-0.291872	-0.0748459	0.305008	0.342157	0.153205	-0.467879
lymphocyte mediated immunity	-0.441663	-0.0646687	0.196426	0.0536381	0.223957	0.165979	-0.0215474	0.168665	-0.0247708	-0.280963	0.0783733	0.0783307	-0.133139	0.184139	-0.264905
humoral immune response mediated by circulating immunoglobulin	-0.265653	0.00545772	-0.0536328	-0.206002	0.582428	0.255302	-0.00242691	0.078014	0.417567	-0.0248119	0.131616	0.109426	-0.0933573	0.339825	-0.363115
T cell mediated immunity	-0.596446	-0.0247987	0.182594	0.222642	0.219918	0.260826	-0.0660121	0.0521635	-0.201562	-0.163014	0.170567	-0.0576837	0.00201319	0.173275	-0.360828
adaptive immune response based on somatic recombination of immune receptors built from immunoglobulin superfamily domains	-0.419446	-0.0409403	0.18718	0.0255696	0.220448	0.198754	-0.0430457	0.239469	-0.0763904	-0.267386	0.134041	0.0610707	-0.214733	0.137679	-0.198777
antigen processing and presentation of peptide or polysaccharide antigen via MHC class II	0.267843	0.643723	-0.340733	-0.616579	0.400225	0.537854	0.610876	-0.27593	-0.192368	-0.773797	0.192261	0.479541	-0.00536783	0.19373	-0.459828
immune system development	-0.338858	0.062752	0.207655	0.0359776	0.0951131	0.00593601	-0.0730314	0.189952	0.138007	-0.289837	-0.0210639	0.259537	-0.140834	0.0767975	-0.118794
leukocyte differentiation	-0.323517	-0.107578	0.0448931	-0.0102628	0.307805	0.113559	0.0527616	0.26814	0.0151683	-0.338382	0.116892	-0.078546	-0.0489128	0.224468	-0.139868
acute inflammatory response	0.0182277	0.058792	-0.278615	-0.347623	0.382095	0.544608	-0.453539	-0.346064	0.15712	-0.067318	-0.144743	0.129302	-0.027819	0.414243	-0.342649
production of molecular mediator involved in inflammatory response	-0.300384	0.210991	0.0618893	-0.219645	0.185998	-0.0923423	0.388974	0.432148	-0.183427	-0.372748	0.182925	-0.0977068	0.143144	0.00624766	-0.456263
cytokine production involved in inflammatory response	-0.264513	0.329241	-0.0359179	-0.269658	0.0499569	-0.18446	0.39131	0.306432	-0.0150555	-0.318935	0.160404	-0.204398	-0.0834554	0.12402	-0.389315
monocyte chemotaxis	-0.285885	-0.22042	-0.235847	-0.0599855	0.780729	0.381626	-0.224272	-0.302236	-0.0479496	0.178846	0.71039	-0.285163	0.144734	-0.14235	-0.407673
somatic diversification of immune receptors via germline recombination within a single locus	-0.148749	0.276566	0.327945	0.0519138	-0.114939	0.0939868	-0.230493	0.260341	0.0547742	-0.359705	-0.174303	0.256742	-0.353995	0.129274	0.0360392
myeloid leukocyte differentiation	-0.346982	0.00604402	-0.075601	-0.189548	0.434133	0.134047	-0.0608277	0.0945678	0.264946	-0.31942	0.110657	-0.243119	-0.0396017	0.349156	-0.13306
regulation of immunoglobulin production	-0.0378578	0.143808	0.11634	-0.0174905	-0.168894	0.0926434	-0.172775	0.220265	-0.0349576	-0.278617	-0.159216	0.31901	-0.34191	0.193399	-0.165344
positive regulation of immunoglobulin production	0.0236224	0.174996	0.204292	-0.188775	-0.345779	0.0877154	-0.315473	0.213796	0.200242	-0.324145	-0.275582	0.296339	-0.206827	0.328275	-0.328204
regulation of immune system process	-0.271107	-0.0791832	0.038547	-0.104337	0.241244	0.195155	0.0280252	0.131196	-0.0483406	-0.268586	0.147582	-0.0600391	-0.0573801	0.129513	-0.226594
negative regulation of immune system process	-0.38085	-0.261172	0.123207	0.0798733	0.307023	0.187818	0.0848611	0.134516	-0.0955689	-0.189924	0.15155	-0.199383	-0.000510878	0.097656	-0.0312808
positive regulation of immune system process	-0.26485	0.00277018	0.0377536	-0.145896	0.275855	0.22821	-0.0233844	0.0169976	0.0309812	-0.257281	0.0936893	-0.0456664	-0.0733569	0.227721	-0.243174
regulation of leukocyte migration	-0.270173	-0.053095	0.105771	-0.275968	0.420403	0.319216	-0.0992781	0.179539	-0.18922	-0.145057	0.391078	-0.0926331	-0.0701748	0.071175	-0.356106
negative regulation of leukocyte migration	-0.328376	-0.349982	0.0739789	0.121889	0.258404	0.0104298	-0.212702	0.0879313	0.151898	0.269046	0.300751	-0.310892	0.131986	-0.179122	-0.170908
positive regulation of leukocyte migration	-0.183168	0.11005	0.0864573	-0.400182	0.441922	0.359044	-0.128197	-0.0567662	-0.159781	-0.119695	0.399297	-0.10776	-0.0087793	0.14582	-0.3178
regulation of leukocyte chemotaxis	-0.319474	0.0362308	0.175764	-0.366975	0.446906	0.277841	-0.0191884	-0.11048	-0.123762	-0.0614124	0.436478	-0.172377	0.0337184	-0.0100823	-0.230447
positive regulation of leukocyte chemotaxis	-0.237549	0.169893	0.136471	-0.455506	0.487754	0.338939	-0.015266	-0.112171	-0.236445	-0.0885781	0.461675	-0.093081	-0.0667029	0.0212573	-0.257385
regulation of leukocyte activation	-0.26388	0.0309364	0.140718	-0.0711194	0.210605	0.156161	0.0818658	0.160401	-0.061222	-0.322441	0.0326315	-0.00439304	-0.0713719	0.180352	-0.159966
negative regulation of leukocyte activation	-0.487521	-0.0966572	0.184476	0.144191	0.402794	0.125476	-0.000746879	-0.0286605	0.091899	-0.1512	-0.0254589	-0.315155	0.256335	0.104019	0.141774
positive regulation of leukocyte activation	-0.203252	0.143055	0.0886513	-0.149665	0.273879	0.185449	-0.0500237	0.0739615	-0.0403734	-0.277827	-0.061999	0.0050256	-0.143845	0.297172	-0.144558
regulation of immune effector process	-0.359431	0.113617	0.153842	-0.143732	0.182531	0.283045	0.0306354	0.0950115	-0.0492277	-0.325378	0.00120075	0.0201641	-0.0949416	0.188312	-0.137994
negative regulation of immune effector process	-0.440781	-0.0791199	0.0400204	-0.123972	0.480624	0.362884	0.0515733	0.0249696	-0.255048	-0.196889	-0.0930233	-0.251624	0.187473	-0.0128926	0.0969423
positive regulation of immune effector process	-0.385193	0.202938	0.225231	-0.24758	0.197125	0.260033	0.0250839	0.0354189	0.147741	-0.367709	0.0310703	0.0538801	-0.2026	0.321617	-0.244591
regulation of production of molecular mediator of immune response	-0.190335	0.169763	0.054457	-0.157523	0.0554761	0.257566	-0.0828634	0.118596	-0.0102291	-0.389119	-0.0131452	0.0205462	-0.100524	0.257086	-0.202711
positive regulation of production of molecular mediator of immune response	-0.211059	0.226941	0.110413	-0.204291	0.0818512	0.221548	-0.1778	0.122797	0.16523	-0.40107	0.00270242	0.0561943	-0.164918	0.335964	-0.289799
regulation of leukocyte mediated immunity	-0.393982	0.0631546	0.188972	0.0482698	0.0892581	0.181978	-0.00391466	0.130609	0.0245915	-0.344002	-0.103918	0.143919	-0.18206	0.284132	-0.179126
negative regulation of leukocyte mediated immunity	-0.609362	-0.375394	0.236777	0.39445	0.406957	0.242576	-0.0126834	0.239819	-0.179511	-0.294746	-0.132649	0.112327	0.120266	-0.166418	0.108148
positive regulation of leukocyte mediated immunity	-0.3674	0.185496	0.161757	-0.0686372	0.0660901	0.0912086	-0.0939335	0.0266445	0.209389	-0.276912	-0.145131	-0.0378036	-0.228038	0.463015	-0.169383
regulation of lymphocyte mediated immunity	-0.433743	-0.0923292	0.274705	0.176138	0.0569193	0.170544	-0.0363213	0.186093	-0.0894332	-0.351456	-0.0913756	0.11501	-0.136118	0.196185	-0.232324
positive regulation of lymphocyte mediated immunity	-0.427445	0.0335121	0.282478	-0.0474127	0.0991489	0.135308	-0.0608767	0.00885866	0.0960401	-0.330006	-0.157806	0.0376	-0.197831	0.380452	-0.243714
regulation of T cell mediated immunity	-0.62221	-0.027645	0.0582233	0.320822	0.254009	0.35225	-0.0172067	0.145007	-0.240115	-0.329408	0.183578	-0.0236432	-0.152453	0.31402	-0.408057
positive regulation of T cell mediated immunity	-0.662082	0.197891	0.0794643	0.210033	0.301511	0.240934	-0.0180459	-0.0485997	0.0898855	-0.308115	0.216293	-0.124145	-0.193842	0.53211	-0.395476
regulation of B cell mediated immunity	-0.123374	0.106665	0.261783	-0.134209	-0.0632675	0.199873	-0.197892	0.125578	0.136186	-0.340726	-0.317116	0.274335	-0.390367	0.171674	-0.0664998
positive regulation of B cell mediated immunity	0.0163494	0.0864567	0.267023	-0.295512	-0.13894	0.302823	-0.183924	-0.00937915	0.208377	-0.261187	-0.490045	0.186245	-0.319098	0.307426	-0.10882
regulation of cytokine production involved in immune response	-0.288726	0.199955	-0.126512	-0.0243864	0.147747	0.332032	-0.0431427	0.0405165	-0.0722047	-0.36071	-0.0343196	-0.138818	-0.101411	0.377227	-0.211027
positive regulation of cytokine production involved in immune response	-0.317926	0.326159	-0.142302	-0.0901713	0.21866	0.274628	-0.00994939	0.143707	-0.0571433	-0.40748	0.162148	-0.028709	-0.303195	0.446023	-0.294615
regulation of T cell cytokine production	-0.509474	-0.124758	0.175197	0.418424	0.0115365	0.236917	-0.00804979	0.0921168	-0.358334	-0.356573	0.255552	-0.0199918	-0.209382	0.391546	-0.467845
cell surface pattern recognition receptor signaling pathway	-0.365161	-0.114111	0.0450059	-0.210027	0.545018	0.277437	-0.330791	-0.226071	0.201875	-0.193166	0.115233	0.0126882	-0.232871	0.263517	-0.154635
cytosolic pattern recognition receptor signaling pathway	-0.308861	-0.021623	0.014799	0.0637979	0.229374	0.05878	0.227571	0.107636	-0.0955529	-0.354273	0.167713	0.119375	-0.175453	0.189343	-0.3605
immune response-activating signaling pathway	-0.294521	0.0568729	-0.036147	-0.0100656	0.188535	0.129799	0.120537	0.0942412	-0.0632278	-0.258319	0.0895185	0.0292124	0.07494	0.170406	-0.288723
innate immune response-activating signaling pathway	-0.345224	0.0315839	-0.0627521	-0.0157981	0.277246	0.1329	0.136606	0.0445315	-0.0228871	-0.321528	0.0416734	0.0631924	0.0232558	0.223415	-0.332847
regulation of myeloid leukocyte differentiation	-0.292784	-0.327242	0.152367	-0.0692283	0.423452	0.0309593	-0.00476589	0.181889	0.395158	-0.408017	0.0812899	-0.315237	0.0914204	0.408331	-0.0833571
negative regulation of myeloid leukocyte differentiation	-0.253266	-0.53471	0.121365	0.199898	0.368749	0.175531	0.0771656	0.403467	0.386323	-0.623975	0.628367	-0.442721	-0.0858333	0.297839	-0.488467
immune response-regulating signaling pathway	-0.303462	0.0695039	-0.0299438	-0.0362826	0.198574	0.157959	0.113491	0.0867369	-0.0446978	-0.284308	0.104599	0.0222392	0.0763594	0.170016	-0.305255
immune response-regulating cell surface receptor signaling pathway	-0.232987	0.0292463	0.0204432	-0.0484099	0.235726	0.162378	0.0296849	0.0898902	0.0256812	-0.165626	0.0728445	-0.00496127	0.0571948	0.131208	-0.16768
regulation of adaptive immune response	-0.433345	0.0122921	0.179553	0.0174487	0.243654	0.313972	-0.0269352	0.289725	-0.142511	-0.372168	0.10474	-0.0153987	-0.201483	0.170403	-0.346595
negative regulation of adaptive immune response	-0.340714	0.00749215	0.0886874	0.146307	0.00746093	0.290715	0.14101	0.228924	-0.424797	-0.300468	0.0512395	0.311196	0.00372075	-0.204065	-0.465508
positive regulation of adaptive immune response	-0.346429	0.0861458	0.152302	-0.129136	0.206009	0.294558	-0.142909	0.0945859	0.0550032	-0.371774	-0.0688521	-0.0672701	-0.276362	0.372951	-0.282184
regulation of adaptive immune response based on somatic recombination of immune receptors built from immunoglobulin superfamily domains	-0.450937	0.0576824	0.228141	0.0494695	0.192048	0.301355	-0.103786	0.227863	-0.0530363	-0.358024	0.0382662	0.029349	-0.168906	0.110439	-0.220072
negative regulation of adaptive immune response based on somatic recombination of immune receptors built from immunoglobulin superfamily domains	-0.473445	0.0168081	0.275166	0.265772	0.115779	0.369955	-0.0175204	0.132632	-0.310498	-0.280052	-0.131338	0.267564	-0.0221019	-0.100201	-0.200188
positive regulation of adaptive immune response based on somatic recombination of immune receptors built from immunoglobulin superfamily domains	-0.328852	0.118763	0.171124	-0.063879	0.113706	0.312529	-0.128048	0.044449	0.019152	-0.344973	-0.142563	0.0340967	-0.249564	0.344271	-0.247868
regulation of type 2 immune response	-0.461188	0.243057	-0.177536	-0.578795	0.541907	0.566732	-0.0234717	-0.0872172	-0.359426	-0.466437	0.147484	-0.313667	-0.167481	0.396351	0.0250146
regulation of response to biotic stimulus	-0.305298	-0.11905	0.08861	0.0198906	0.154187	0.11295	0.130107	0.1495	-0.0569624	-0.297356	0.078095	-0.0479125	-0.0610562	0.248791	-0.26681
negative regulation of response to biotic stimulus	-0.310722	-0.233563	0.146047	0.270779	0.0349724	0.161363	0.135804	0.125611	-0.214169	-0.154098	0.039779	-0.203083	-0.0188143	0.12206	0.042282
positive regulation of response to biotic stimulus	-0.275652	-0.0533882	0.0339274	-0.0244355	0.162377	0.104391	0.149904	0.0858986	-0.0369028	-0.345539	0.0914493	0.0357647	-0.0788211	0.196296	-0.277213
regulation of myeloid leukocyte mediated immunity	-0.241504	0.174825	0.180306	-0.378361	0.0418554	0.243298	0.0090632	-0.203855	0.419342	-0.0815544	-0.336276	0.250935	-0.0293321	0.380948	-0.0277975
regulation of immunoglobulin mediated immune response	-0.123374	0.106665	0.261783	-0.134209	-0.0632675	0.199873	-0.197892	0.125578	0.136186	-0.340726	-0.317116	0.274335	-0.390367	0.171674	-0.0664998
positive regulation of immunoglobulin mediated immune response	0.0163494	0.0864567	0.267023	-0.295512	-0.13894	0.302823	-0.183924	-0.00937915	0.208377	-0.261187	-0.490045	0.186245	-0.319098	0.307426	-0.10882
regulation of humoral immune response	-0.09118	-0.0212582	-0.037276	-0.336948	0.478738	0.447302	0.109063	-0.0117817	0.17732	-0.482072	0.179586	0.157337	0.0271722	-0.101346	-0.514384
response to heat	-0.30737	-0.19307	0.293739	0.0108796	-0.0625134	-0.15953	0.282884	-0.0928221	-0.122783	-0.0650708	0.249686	0.29653	-0.125038	-0.182213	-0.330912
response to xenobiotic stimulus	-0.107962	0.0812096	0.230804	-0.236508	0.205015	0.0743789	0.0458115	0.140128	-0.000582451	-0.0728637	0.243455	-0.0286837	-0.0868984	-0.0733344	-0.101753
response to biotic stimulus	-0.23355	-0.113516	0.0298872	-0.115776	0.321995	0.172626	-0.0421463	0.0312713	0.00398916	-0.212654	0.158807	-0.097903	-0.0653671	0.178413	-0.22791
response to wounding	0.0190737	-0.109069	-0.172286	-0.0610585	0.166136	0.110235	0.0898907	0.0704004	-0.0951108	-0.252275	0.21612	-0.0267414	-0.0565897	-0.0543442	-0.0878465
response to mechanical stimulus	-0.0697672	-0.0397641	-0.304939	-0.265736	0.437585	0.346846	-0.0199013	0.0085227	-0.00954291	-0.0933839	0.112246	-0.196327	0.0315415	0.0272253	-0.0873005
response to virus	-0.262745	-0.279894	0.283624	-0.0294231	0.139305	0.152032	-0.118236	-0.0365961	0.0400843	-0.0617862	0.12891	-0.0949872	-0.132936	0.235538	-0.309865
response to bacterium	-0.225057	-0.0696243	0.0994737	-0.189324	0.397157	0.244603	-0.0272905	-0.00403754	0.0756559	-0.334432	0.205242	-0.0417799	-0.156482	0.155062	-0.221346
response to fungus	-0.697886	0.0393395	-0.0182932	0.517754	0.286954	0.479433	0.555329	-0.324891	-0.0997266	-0.39238	-0.0531381	0.199639	-0.130431	0.207912	-0.306606
response to abiotic stimulus	-0.26834	0.041335	-0.0270339	-0.0551785	0.204701	0.129413	-0.0167126	0.233659	0.0216774	-0.248099	0.144264	0.00474702	-0.123563	0.0530589	-0.166081
response to toxic substance	-0.0342276	0.365406	-0.340314	-0.256796	0.275663	0.467967	-0.247119	-0.14416	0.0553863	-0.342581	0.267401	0.253972	0.0579356	-0.0225995	-0.496056
B cell mediated immunity	-0.273622	0.141524	0.124517	-0.177897	0.234234	0.279975	-0.0548444	0.102191	0.185225	-0.318371	-0.0385871	0.230232	-0.245962	0.220692	-0.273426
cellular homeostasis	-0.201054	0.124253	-0.165633	-0.129462	0.272784	0.203643	0.0104593	0.0499299	-0.00971679	-0.218964	0.143421	-0.0229494	0.000154851	0.0715265	-0.188174
antimicrobial humoral response	0.0234404	0.0472638	-0.0733464	-0.370533	0.260805	0.445468	0.313785	-0.19296	-0.0474047	-0.439295	0.541783	-0.222324	-0.0601834	0.16877	-0.339115
antibacterial humoral response	0.241395	0.218824	-0.0138887	-0.389994	-0.0168132	0.576966	-0.0211133	-0.0744987	-0.0679889	-0.445015	0.329113	-0.456256	0.0995883	0.265542	-0.409923
antigen processing and presentation	0.181726	0.234367	-0.328521	-0.404497	0.37065	0.344407	0.250092	-0.00270493	-0.139419	-0.548449	0.197021	0.223928	-0.248971	0.219818	-0.249736
hemopoiesis	-0.275033	-0.0513179	-0.0237271	-0.0306835	0.290277	0.140098	0.0545279	0.253875	-0.00757062	-0.318455	0.172619	0.00267657	-0.139345	0.149361	-0.176914
lymphocyte differentiation	-0.265651	-0.115279	0.205913	0.0281444	0.124216	0.0548363	0.0542261	0.299092	-0.0150439	-0.331147	0.0368527	-0.0397531	0.00650289	0.226382	-0.140863
myeloid cell differentiation	-0.304813	0.0353216	-0.0864471	-0.145948	0.386386	0.176551	-0.00337418	0.156391	0.131504	-0.342753	0.226125	-0.052135	-0.16612	0.195195	-0.247723
regulation of endocytosis	-0.128126	0.0855343	-0.185917	-0.0828703	0.191164	0.136035	0.134224	0.243306	-0.192335	-0.365553	0.32618	0.155124	-0.0652079	0.0063936	-0.279353
natural killer cell activation	-0.191363	-0.378793	0.347335	0.0773004	0.23275	-0.237069	-0.212139	0.114621	0.205475	0.192882	0.0247449	-0.441784	0.306311	0.302088	-0.150648
regulation of Wnt signaling pathway	-0.0204655	0.178562	-0.0631106	-0.187411	0.120237	0.0506688	0.0381314	0.174365	-0.233974	0.0268619	0.184807	-0.120306	0.18856	0.121528	-0.21787
regulation of cell adhesion	-0.191617	-0.0827828	0.0729266	-0.0972433	0.337025	0.0651312	0.0228354	0.183501	-0.0122023	-0.213093	-0.0254368	-0.0824566	0.0319761	0.161678	-0.0761317
platelet activation	-0.158074	0.0807363	-0.306452	-0.135442	0.170601	0.375085	0.317974	0.098764	-0.319494	-0.443082	0.385383	-0.01074	0.111666	-0.21613	-0.418434
B cell differentiation	-0.133212	-0.0157296	0.312328	0.0121364	0.103719	-0.0950657	-0.0428159	0.149992	0.22964	-0.211737	0.0725798	-0.0825033	0.237576	0.22431	-0.239842
regulation of blood coagulation	0.174852	-0.204746	0.0816878	-0.296967	0.207635	0.545123	0.165281	-0.43482	-0.130995	-0.268954	-0.0725672	0.345198	0.00507537	0.140604	-0.0351646
negative regulation of blood coagulation	0.123115	-0.398527	0.0442123	-0.222745	0.241252	0.564078	0.50169	-0.424381	-0.277175	-0.445196	0.105185	0.469294	-0.144297	-0.00482562	-0.072023
T cell differentiation	-0.379229	-0.143956	0.201268	-0.0311435	0.219644	0.133506	0.00856872	0.3258	-0.0803717	-0.360268	-0.0277412	0.0142693	-0.167823	0.14724	0.0445061
erythrocyte differentiation	-0.303077	0.158411	-0.236706	-0.145573	0.313448	0.269779	-0.0953464	0.245823	-0.0713212	-0.341491	0.233364	0.121617	-0.22268	0.0808617	-0.392941
megakaryocyte differentiation	0.049924	0.0808611	-0.372375	0.194716	0.107092	-0.381346	0.142908	0.34521	0.0915883	-0.337526	0.226881	0.115733	-0.381367	0.0218892	-0.12744
macrophage differentiation	-0.306334	-0.0119388	-0.288372	0.0263767	0.348149	0.247929	-0.0290408	0.16787	0.311922	-0.573902	0.184974	-0.263717	-0.387583	0.309416	0.0214328
regulation of B cell proliferation	-0.28569	0.382854	0.148433	-0.289044	0.0156637	-0.0265671	0.236856	0.182183	0.0869009	-0.408911	0.189881	0.128492	-0.144056	0.0510011	-0.206403
positive regulation of B cell proliferation	-0.0823425	0.469375	-0.0611413	-0.394645	-0.0794993	-0.158444	0.340707	0.210054	0.0524107	-0.403543	0.094856	0.360252	-0.162761	-0.139943	-0.232892
lymphocyte costimulation	-0.269651	-0.0760236	-0.0252985	0.101615	0.247684	0.301848	-0.0571389	0.450139	-0.316022	-0.281002	0.109534	-0.240479	-0.0758528	0.281592	-0.122135
T cell costimulation	-0.258847	-0.232546	-0.0870551	0.173227	0.251558	0.233806	-0.0634102	0.521754	-0.300785	-0.336311	0.111176	-0.2509	-0.100462	0.165431	0.0491684
regulation of cell killing	-0.347661	0.0571967	0.233216	-0.0951225	0.0429234	0.281983	-0.168197	0.00622319	-0.0285617	0.119504	-0.230851	-0.159835	-0.0808623	0.466492	-0.0788819
positive regulation of cell killing	-0.450815	0.103724	0.35701	-0.124959	0.16509	-0.0372886	-0.14705	-0.0265217	0.16935	0.0526298	-0.191678	-0.453062	-0.0862373	0.61151	0.200086
chemokine production	-0.151643	0.0751544	-0.0173901	-0.323134	0.227255	0.30598	-0.0636238	-0.205497	-0.0444	-0.0714144	0.0533802	-0.292965	-0.0713295	0.314432	0.0748222
type I interferon production	-0.186865	-0.252094	0.278909	0.0760892	-0.0963457	0.341012	-0.157802	0.00281979	0.0246387	-0.206179	0.00563802	0.0435366	0.0106086	0.114308	-0.356353
interferon-alpha production	-0.433795	-0.348308	0.326478	0.292233	0.349972	0.585164	-0.0515107	0.206894	-0.39026	-0.394126	0.320491	0.208966	0.174841	-0.0820794	-0.616592
interferon-beta production	-0.252498	-0.301111	0.21382	-0.132646	0.077646	0.345056	-0.259346	0.0244201	0.0242199	-0.345679	0.0103585	0.0800129	-0.0476768	0.098867	-0.458122
type II interferon production	-0.0717756	0.0663966	0.286532	-0.25513	0.0808861	0.241768	-0.0647636	0.123082	-0.198625	-0.276526	0.190334	-0.117132	-0.215496	0.226066	-0.144593
interleukin-1 beta production	-0.277795	-0.156574	-0.0793183	-0.22792	0.566883	0.552355	-0.121455	0.0445593	-0.202842	-0.401446	0.153801	-0.115178	-0.18949	0.360884	-0.0868754
interleukin-1 production	-0.233032	-0.119145	-0.0557312	-0.242388	0.558992	0.514143	-0.0925359	0.191228	-0.259201	-0.458081	0.239128	-0.0916779	-0.181106	0.332694	-0.230109
interleukin-10 production	-0.213535	0.272134	0.313743	-0.334258	0.041699	0.490422	-0.246833	-0.145109	0.18777	-0.203167	0.225018	-0.166352	-0.313906	0.458876	-0.347626
interleukin-12 production	-0.130953	-0.110512	0.548724	-0.154184	0.0590875	0.264049	-0.0132997	0.0707347	0.0539155	-0.226117	-0.00792553	-0.0981303	-0.115391	0.378995	-0.0382315
interleukin-2 production	-0.101655	-0.454611	0.222865	0.462331	-0.144469	0.00579157	-0.13631	0.229033	-0.212179	0.256205	-0.271797	0.130885	0.212835	0.254945	-0.224069
interleukin-4 production	0.112262	0.0559684	-0.0333889	0.11911	-0.0339572	0.410695	-0.0642992	0.286281	-0.30788	-0.322001	-0.219296	0.0562012	0.33306	0.316707	-0.385836
interleukin-6 production	-0.262733	-0.166876	0.0133465	-0.0271513	0.26718	0.112767	-0.233329	0.0267156	0.159604	-0.108393	-0.0872833	-0.180494	-0.0331657	0.376142	-0.117663
interleukin-8 production	-0.381301	-0.064424	-0.140535	-0.391734	0.541059	0.425422	0.0176668	-0.131122	0.0501229	-0.361419	0.292752	-0.289917	0.0799713	-0.100797	-0.20645
tumor necrosis factor production	-0.146653	-0.291631	0.29766	-0.0255656	0.151794	0.245367	-0.0834219	0.026889	-0.000742876	-0.2374	-0.0285681	-0.16932	-0.0508482	0.409573	-0.228527
regulation of chemokine production	-0.151643	0.0751544	-0.0173901	-0.323134	0.227255	0.30598	-0.0636238	-0.205497	-0.0444	-0.0714144	0.0533802	-0.292965	-0.0713295	0.314432	0.0748222
regulation of interferon-alpha production	-0.433795	-0.348308	0.326478	0.292233	0.349972	0.585164	-0.0515107	0.206894	-0.39026	-0.394126	0.320491	0.208966	0.174841	-0.0820794	-0.616592
regulation of interferon-beta production	-0.252498	-0.301111	0.21382	-0.132646	0.077646	0.345056	-0.259346	0.0244201	0.0242199	-0.345679	0.0103585	0.0800129	-0.0476768	0.098867	-0.458122
regulation of type II interferon production	-0.0717756	0.0663966	0.286532	-0.25513	0.0808861	0.241768	-0.0647636	0.123082	-0.198625	-0.276526	0.190334	-0.117132	-0.215496	0.226066	-0.144593
regulation of interleukin-1 beta production	-0.277795	-0.156574	-0.0793183	-0.22792	0.566883	0.552355	-0.121455	0.0445593	-0.202842	-0.401446	0.153801	-0.115178	-0.18949	0.360884	-0.0868754
regulation of interleukin-1 production	-0.233032	-0.119145	-0.0557312	-0.242388	0.558992	0.514143	-0.0925359	0.191228	-0.259201	-0.458081	0.239128	-0.0916779	-0.181106	0.332694	-0.230109
regulation of interleukin-10 production	-0.213535	0.272134	0.313743	-0.334258	0.041699	0.490422	-0.246833	-0.145109	0.18777	-0.203167	0.225018	-0.166352	-0.313906	0.458876	-0.347626
regulation of interleukin-12 production	-0.130953	-0.110512	0.548724	-0.154184	0.0590875	0.264049	-0.0132997	0.0707347	0.0539155	-0.226117	-0.00792553	-0.0981303	-0.115391	0.378995	-0.0382315
regulation of interleukin-2 production	-0.101655	-0.454611	0.222865	0.462331	-0.144469	0.00579157	-0.13631	0.229033	-0.212179	0.256205	-0.271797	0.130885	0.212835	0.254945	-0.224069
regulation of interleukin-4 production	0.112262	0.0559684	-0.0333889	0.11911	-0.0339572	0.410695	-0.0642992	0.286281	-0.30788	-0.322001	-0.219296	0.0562012	0.33306	0.316707	-0.385836
regulation of interleukin-6 production	-0.262733	-0.166876	0.0133465	-0.0271513	0.26718	0.112767	-0.233329	0.0267156	0.159604	-0.108393	-0.0872833	-0.180494	-0.0331657	0.376142	-0.117663
regulation of interleukin-8 production	-0.381301	-0.064424	-0.140535	-0.391734	0.541059	0.425422	0.0176668	-0.131122	0.0501229	-0.361419	0.292752	-0.289917	0.0799713	-0.100797	-0.20645
regulation of tumor necrosis factor production	-0.146653	-0.291631	0.29766	-0.0255656	0.151794	0.245367	-0.0834219	0.026889	-0.000742876	-0.2374	-0.0285681	-0.16932	-0.0508482	0.409573	-0.228527
negative regulation of interleukin-6 production	-0.335361	-0.350604	0.0835626	0.110891	0.427586	0.159573	-0.20287	0.106328	0.204521	0.0155177	-0.0317428	-0.105105	-0.0202948	0.321224	-0.0966455
negative regulation of tumor necrosis factor production	-0.387039	-0.464433	0.489116	0.18067	0.175507	0.148539	-0.124503	0.288011	-0.000646713	-0.291784	0.100989	-0.0235822	-0.0320637	0.310914	-0.363429
positive regulation of chemokine production	-0.106563	0.124232	-0.12227	-0.29859	0.177069	0.425927	0.018091	-0.259449	-0.196521	-0.281412	0.0686367	-0.198232	-0.0147535	0.276157	-0.0470213
positive regulation of interferon-beta production	-0.141913	-0.349384	0.169068	0.00194224	-0.000552951	0.249523	-0.26655	0.118056	-0.0712438	-0.257606	-0.0383107	0.224666	-0.10913	0.110714	-0.486701
positive regulation of type II interferon production	-0.108206	0.216419	0.249437	-0.260383	0.0931709	0.191967	0.037636	0.0714301	-0.235069	-0.219309	0.303909	-0.206082	-0.194618	0.140455	-0.0777894
positive regulation of interleukin-1 beta production	-0.28974	0.0276749	-0.207967	-0.394157	0.6511	0.663265	-0.190974	-0.183088	-0.196317	-0.507105	0.223496	-0.424721	-0.167673	0.456277	-0.0447956
positive regulation of interleukin-1 production	-0.214749	0.0102549	-0.125176	-0.342745	0.604331	0.566153	-0.124609	0.106225	-0.273183	-0.548904	0.290292	-0.369409	-0.132907	0.414238	-0.143787
positive regulation of interleukin-10 production	-0.0387284	0.367533	0.312285	-0.455368	0.0462795	0.446615	-0.0789316	-0.0344708	0.155719	-0.236644	0.267091	-0.165235	-0.429844	0.459865	-0.26854
positive regulation of interleukin-2 production	-0.053265	-0.425184	0.143145	0.50083	-0.159069	-0.266925	0.00361631	0.331792	-0.291887	0.326933	-0.0469425	0.129247	-0.0108166	0.229988	-0.158606
positive regulation of interleukin-4 production	0.0720104	0.190576	-0.137398	0.124958	0.0184795	0.452045	0.116871	0.404592	-0.355187	-0.376214	-0.0451825	-0.0425234	0.371453	0.28199	-0.470705
positive regulation of interleukin-6 production	-0.27155	0.055471	-0.0847727	-0.107045	0.202942	0.186061	-0.19098	0.026745	0.0363423	-0.28072	-0.0790187	-0.194536	-0.0982191	0.375698	-0.146087
positive regulation of interleukin-8 production	-0.421563	0.0782292	-0.121676	-0.372784	0.544587	0.471492	0.00321647	-0.100557	0.0101623	-0.452037	0.273756	-0.260074	0.114113	-0.20473	-0.205141
positive regulation of tumor necrosis factor production	-0.0482504	-0.0458355	0.177333	-0.036171	0.111693	0.311188	-0.0942806	0.0123454	-0.139829	-0.271939	-0.0495321	-0.192584	-0.0190548	0.428006	-0.177854
mononuclear cell proliferation	-0.1663	0.0327481	0.160726	-0.0935389	0.104145	0.0290342	-0.112197	0.22144	0.0958009	-0.220766	-0.140172	0.141098	0.0457944	0.134669	-0.134586
regulation of mononuclear cell proliferation	-0.283681	0.0106104	0.223463	-0.139589	0.197085	0.0380615	-0.0327739	0.209057	0.0415036	-0.273324	-0.0948852	0.0849132	0.0366466	0.142228	-0.237919
negative regulation of mononuclear cell proliferation	-0.530939	-0.224994	0.300865	0.231142	0.385249	0.0129497	-0.198712	0.0367598	0.0740497	-0.0327307	-0.3627	-0.211077	0.287095	0.179477	0.291797
positive regulation of mononuclear cell proliferation	-0.0571999	0.164866	0.0346799	-0.206061	0.130559	0.0382182	0.0537267	0.25692	-0.122633	-0.292666	0.0363373	0.140409	-0.100624	0.181263	-0.340978
regulation of mast cell activation	-0.633023	0.0463744	0.495735	-0.363042	0.430604	0.408743	0.635303	-0.17627	-0.0212171	-0.513805	0.116346	0.623789	-0.193667	0.142991	-0.574527
myeloid cell apoptotic process	-0.45886	0.470351	-0.171416	-0.0185693	0.198267	0.178129	0.307532	0.24226	-0.370753	-0.142429	0.32936	0.17411	-0.568465	-0.245266	-0.370625
regulation of myeloid cell apoptotic process	-0.389217	0.513018	-0.282288	0.00670398	0.203905	0.299616	0.259139	0.143753	-0.368681	-0.32351	0.453688	0.099603	-0.565945	-0.218943	-0.4012
T cell differentiation in thymus	-0.0680507	-0.17794	0.177772	-0.0163885	-0.0493378	-0.29215	0.0801924	0.358203	-0.0184258	-0.239361	-0.0446205	0.338288	-0.385259	-0.009669	0.268932
response to cytokine	-0.162763	-0.233996	0.0291229	-0.18651	0.360632	0.153031	-0.0644934	0.149854	-0.0137704	-0.18445	0.202119	-0.134146	-0.135201	0.283352	-0.303914
erythrocyte homeostasis	-0.312142	0.213621	-0.276195	-0.176172	0.329925	0.318055	-0.106692	0.226228	0.00877107	-0.403255	0.206479	0.184342	-0.198449	0.0391235	-0.375218
regulation of toll-like receptor signaling pathway	-0.390803	-0.169866	-0.110851	-0.0327215	0.460233	0.550401	0.456914	-0.492947	-0.112789	-0.350937	-0.153366	-0.158766	0.310929	0.447211	-0.506814
toll-like receptor 4 signaling pathway	-0.266831	0.028489	-0.2279	-0.302793	0.551991	0.26545	-0.320685	-0.0322583	0.156404	-0.191272	0.353945	0.00946597	-0.445118	0.248109	-0.188389
response to type I interferon	-0.452424	-0.335561	0.418989	-0.0890596	0.561602	0.40509	0.241502	-0.00350745	-0.196265	-0.437472	0.0222562	-0.1827	-0.26602	0.5069	-0.218929
response to type II interferon	-0.256815	-0.215451	0.267629	-0.254963	0.459001	0.0585215	-0.10759	-0.250339	0.116863	0.0186411	0.354274	-0.257638	-0.0532613	0.360686	-0.235145
CD4-positive, alpha-beta T cell activation	-0.415349	-0.104276	0.292528	-0.165406	0.329939	0.193051	-0.081376	0.166134	-0.0942227	-0.333931	-0.00757829	-0.173621	-0.0619898	0.105215	0.157068
T-helper 1 type immune response	-0.375117	0.117479	0.260206	-0.125617	0.278886	0.102266	-0.160137	0.426779	-0.259875	-0.193611	0.100114	-0.33704	-0.140709	0.239976	0.0246473
type 2 immune response	-0.419398	0.125906	-0.178185	-0.444345	0.491284	0.522521	0.0528487	-0.0112058	-0.420281	-0.467795	0.193828	-0.130713	-0.16749	0.302457	-0.0146794
T-helper cell differentiation	-0.423043	0.00170113	0.194036	-0.285316	0.390968	0.250445	-0.0504674	0.227299	-0.200663	-0.38373	-0.0126363	-0.10593	-0.144585	0.148843	0.0419931
T cell proliferation	-0.193016	-0.1144	0.0864514	-0.037596	0.209193	0.0953203	-0.207943	0.242665	-0.0185687	-0.186756	-0.199476	0.0654723	0.146449	0.114521	-0.149169
B cell proliferation	0.0477997	0.37219	0.169014	-0.26772	-0.107527	-0.024825	0.0560118	0.223886	0.0117532	-0.22379	0.175089	0.216686	-0.198219	0.0383264	-0.173747
positive regulation of T cell proliferation	-0.0749588	0.055732	0.0332824	-0.11688	0.240134	0.152625	-0.0180808	0.251924	-0.298342	-0.248551	0.151546	0.0490057	0.0501294	0.156321	-0.342449
positive regulation of activated T cell proliferation	-0.205955	-0.0196242	0.372357	-0.458843	0.502331	0.134902	-0.278741	-0.074339	0.220943	0.1751	-0.0692	-0.13937	-0.298947	0.417987	-0.202683
T cell activation	-0.258635	-0.134032	0.0835359	-0.00172936	0.216968	0.134312	-0.103189	0.305973	-0.08616	-0.302639	-0.0589154	-0.0156926	-0.0238809	0.137152	-0.0434653
B cell activation	-0.142321	0.164271	0.22351	-0.02546	-0.0550044	-0.0679915	0.0216923	0.27153	0.0634027	-0.300787	0.0874384	0.131705	-0.115315	0.192461	-0.252032
macrophage activation	-0.215216	0.15941	0.018359	-0.017285	0.301772	0.45163	-0.0206189	-0.259997	-0.116282	-0.113107	0.0322365	-0.127564	0.0479473	0.221489	0.0275347
neutrophil activation	-0.226105	0.114817	0.036684	-0.638725	0.640577	0.534771	-0.342365	-0.1087	0.45991	-0.282206	0.143852	-0.051858	0.00110493	0.287438	0.0145075
regulation of T cell proliferation	-0.301309	-0.136719	0.19542	-0.121016	0.289148	0.0918714	-0.125236	0.205486	-0.0180417	-0.239176	-0.108654	0.0411815	0.13996	0.090587	-0.221917
negative regulation of T cell proliferation	-0.517102	-0.249105	0.278593	0.353733	0.230846	-0.235076	-0.131465	0.20125	0.0264767	-0.0247975	-0.433546	-0.21722	0.357028	0.11411	0.340068
T cell homeostasis	-0.323327	-0.187688	-0.1026	0.014952	0.237875	0.0813358	-0.253193	0.307356	0.0126667	-0.212242	-0.213651	0.375262	-0.30091	0.200769	-0.339186
regulation of macrophage activation	-0.0338818	0.118118	-0.00565151	0.143284	0.282947	0.44941	0.122288	-0.189896	-0.262358	-0.0104772	0.118757	-0.0158686	0.0593752	-0.0912155	-0.0659895
positive regulation of macrophage activation	0.0699043	0.0646981	0.112156	0.219318	0.205308	0.681551	0.305985	-0.473437	-0.23836	-0.22972	0.10663	0.0626449	0.100207	-0.178236	0.213435
apoptotic cell clearance	-0.170685	0.275368	-0.591804	-0.111358	0.460238	0.428803	0.437996	0.397716	-0.435289	-0.539406	0.42706	-0.251146	0.377894	-0.350863	-0.00808767
leukocyte degranulation	-0.146996	0.0157314	-0.0647005	-0.318566	0.422448	0.217629	0.271088	-0.0737848	0.243722	-0.154257	0.0876164	0.197085	0.204711	0.133847	-0.361053
regulation of leukocyte degranulation	-0.352492	0.207635	0.194777	-0.473343	0.372968	0.362646	0.376669	-0.287994	0.184949	-0.125934	-0.144847	0.524607	-0.0510725	0.278608	-0.337437
mast cell degranulation	-0.142324	0.0676115	0.00446166	-0.479584	0.464657	0.296892	0.453489	-0.175484	0.339738	-0.291872	-0.0748459	0.305008	0.342157	0.153205	-0.467879
CD4-positive, alpha-beta T cell differentiation	-0.42249	-0.0443545	0.285607	-0.233139	0.398921	0.287811	-0.0355114	0.181823	-0.163401	-0.390802	0.103538	-0.187824	-0.118877	0.113225	0.137542
positive T cell selection	-0.0647243	-0.174308	-0.0850027	0.0805375	-0.069148	0.18407	-0.0147416	0.601434	-0.475156	-0.355759	-0.121539	0.275968	-0.522647	0.129338	0.414834
CD4-positive or CD8-positive, alpha-beta T cell lineage commitment	-0.066264	-0.245916	-0.0831035	-0.0127723	0.0455504	0.0932845	-0.114835	0.582363	-0.336294	-0.276448	-0.0853305	0.184424	-0.566079	0.308723	0.314889
regulation of CD4-positive, alpha-beta T cell differentiation	-0.599089	0.21269	0.318256	-0.437265	0.566667	0.433046	-0.0611561	-0.219029	0.0821642	-0.365074	0.373012	-0.386253	0.111367	0.134674	0.102684
CD4-positive, alpha-beta T cell lineage commitment	-0.066264	-0.245916	-0.0831035	-0.0127723	0.0455504	0.0932845	-0.114835	0.582363	-0.336294	-0.276448	-0.0853305	0.184424	-0.566079	0.308723	0.314889
mast cell activation	-0.321778	0.0123925	0.181533	-0.40039	0.488478	0.321696	0.509407	-0.126042	0.236994	-0.430575	0.105827	0.323861	0.0478358	0.110712	-0.488397
regulation of B cell differentiation	-0.322508	0.127559	0.45576	-0.208445	0.394697	0.115023	-0.0120612	-0.0935853	0.208346	-0.383693	-0.117493	0.2217	-0.0877533	0.418653	-0.552775
positive regulation of B cell differentiation	-0.137771	-0.0316569	0.284237	-0.242642	0.37103	0.150594	0.00758219	-0.357607	0.419185	-0.364269	-0.40046	0.400821	-0.254721	0.475821	-0.604271
regulation of T cell differentiation	-0.453014	-0.029637	0.218589	-0.0114666	0.357528	0.140892	0.0502355	0.144511	-0.00197985	-0.320293	-0.172474	-0.0583826	0.0294876	0.26304	0.0272386
negative regulation of T cell differentiation	-0.556335	-0.0595831	0.145897	-0.213314	0.687995	0.0881699	0.236539	-0.241493	0.234192	-0.282304	-0.129782	-0.351228	0.145076	0.152135	0.142516
positive regulation of T cell differentiation	-0.569342	0.18044	0.312934	-0.00493889	0.348848	0.328631	-0.0850424	0.314701	-0.0566882	-0.412144	-0.061931	-0.074554	-0.214677	0.451534	-0.131542
regulation of lymphocyte differentiation	-0.352633	0.0556311	0.283415	-0.0829196	0.338504	0.110877	0.0769401	0.179574	0.0249508	-0.342168	-0.119102	-0.0216114	0.0686562	0.34743	-0.187423
negative regulation of lymphocyte differentiation	-0.572309	0.157274	0.217961	-0.174616	0.557438	-8.76e-05	0.109493	-0.199493	0.358995	-0.203209	-0.00365653	-0.3965	0.182784	0.146095	0.0509634
positive regulation of lymphocyte differentiation	-0.533375	0.103107	0.309585	-0.138849	0.412131	0.245733	-0.116943	0.0718034	0.0724861	-0.393834	-0.218196	0.0852543	-0.125349	0.45927	-0.245717
regulation of T-helper cell differentiation	-0.589698	0.379597	0.085303	-0.616787	0.720886	0.558153	-0.0925653	-0.296799	-0.0334514	-0.399624	0.37759	-0.453652	0.133338	0.192981	0.00431134
regulation of myeloid cell differentiation	-0.223226	-0.309604	0.0580815	-0.0605565	0.372278	-0.00177458	0.0249563	0.2042	0.128483	-0.296485	0.180513	-0.237453	-0.074925	0.253925	-0.176038
negative regulation of myeloid cell differentiation	-0.294508	-0.491078	0.251738	0.126703	0.371855	0.0626453	0.0695609	0.277082	0.321519	-0.433223	0.329662	-0.246106	-0.009824	0.152729	-0.338133
positive regulation of myeloid cell differentiation	-0.303335	-0.418351	0.0571429	0.0390515	0.373335	0.124521	-0.0142163	0.0440971	-0.0891758	-0.0692173	-0.0362303	-0.246245	-0.055283	0.248197	0.0404509
regulation of erythrocyte differentiation	-0.0380275	-0.54084	0.0127199	-0.0410743	0.222369	0.00993913	-0.123899	0.208601	-0.162448	-0.0765832	0.00413354	-0.159383	-0.232931	0.307056	-0.229074
positive regulation of erythrocyte differentiation	-0.211319	-0.512278	-0.121992	0.178178	0.170479	0.190358	-0.136914	0.242884	-0.314341	0.00103946	0.235552	-0.311936	-0.212208	0.317983	-0.177774
negative regulation of innate immune response	-0.483531	-0.361929	0.201969	0.392206	0.243113	0.257895	0.366501	0.163703	-0.337473	-0.315769	0.0463786	-0.389052	0.0372385	0.340703	-0.0319004
regulation of activated T cell proliferation	-0.362736	-0.0181253	0.288872	-0.309816	0.430667	-0.0360308	-0.192472	0.120781	0.10202	-0.0700107	-0.166198	-0.154781	-0.0767105	0.187327	-0.108908
regulation of insulin receptor signaling pathway	-0.0878164	-0.0290091	-0.0990843	0.234377	-0.254281	-0.245158	-0.0120964	0.271215	0.0283085	0.00361883	0.0563536	-0.315915	0.127286	0.157424	-0.166115
alpha-beta T cell activation	-0.408109	-0.171979	0.350084	-0.225101	0.359374	0.0970868	-0.0986218	0.200405	0.0562648	-0.323779	-0.0799294	-0.133723	0.125518	0.15745	0.0371321
alpha-beta T cell differentiation	-0.413339	-0.153861	0.327663	-0.253434	0.386951	0.206346	-0.0905867	0.188565	-0.0382069	-0.346865	0.0564009	-0.183512	-0.0165387	0.11174	0.0844494
regulation of alpha-beta T cell activation	-0.557899	-0.0164884	0.448374	-0.358447	0.479412	0.240814	-0.0650562	-0.0099317	0.283896	-0.326656	0.0697276	-0.217254	0.298145	0.157599	-0.0206961
positive regulation of alpha-beta T cell activation	-0.568682	-0.025368	0.656892	-0.366317	0.439053	0.0923234	0.181948	0.358978	0.309559	-0.471906	0.157284	-0.289645	-0.00769353	0.361358	-0.021763
negative regulation of alpha-beta T cell activation	-0.639013	0.0704007	0.180581	-0.163784	0.583026	0.226033	0.0289411	-0.300669	0.133362	-0.172787	0.0957738	-0.352916	0.276644	0.11044	0.0845271
regulation of alpha-beta T cell differentiation	-0.617976	0.137934	0.340252	-0.408026	0.574105	0.407229	-0.0881409	-0.116755	0.130455	-0.39836	0.369419	-0.35249	0.100769	0.120384	0.0686297
lymphocyte activation	-0.250972	-0.064763	0.145071	0.0196036	0.0977891	0.0667791	-0.0201379	0.295937	-0.0348154	-0.319507	0.0213613	-0.00127154	-0.0568135	0.151173	-0.112693
lymphocyte proliferation	-0.1663	0.0327481	0.160726	-0.0935389	0.104145	0.0290342	-0.112197	0.22144	0.0958009	-0.220766	-0.140172	0.141098	0.0457944	0.134669	-0.134586
lymphocyte chemotaxis	-0.101616	-0.328783	0.0672082	-0.0818251	0.52195	-0.17803	-0.0363016	-0.157427	0.00880871	0.417755	0.527818	-0.42764	0.322829	0.183146	-0.231118
regulation of inflammatory response	-0.225399	-0.022262	-0.0353877	-0.0616732	0.312748	0.408366	-0.0580723	-0.0584317	-0.0655781	-0.216118	0.0444753	0.0485536	-0.0162742	0.119565	-0.183984
negative regulation of inflammatory response	-0.358654	-0.228617	0.140163	0.27195	0.298493	0.410965	-0.235572	-0.139229	0.113015	-0.11386	-0.0869964	-0.110318	0.0532701	0.264503	-0.0741042
positive regulation of inflammatory response	-0.120462	0.068401	-0.0791294	-0.32938	0.365492	0.437293	0.0574482	-0.169435	-0.0351884	-0.356852	0.141252	0.221081	-0.15694	0.090002	-0.204481
regulation of immune response	-0.29409	-0.0358752	0.0496801	-0.078998	0.229891	0.222695	-0.00644361	0.106342	-0.0508823	-0.277925	0.118456	-0.0207629	-0.0806054	0.17008	-0.242018
negative regulation of immune response	-0.483946	-0.255318	0.136482	0.0812016	0.351806	0.344284	0.164534	0.0972235	-0.254196	-0.269927	0.0969644	-0.149029	-0.167485	0.214979	-0.0968651
positive regulation of immune response	-0.25251	0.0214528	0.0420285	-0.105418	0.209029	0.19182	-0.00854228	0.0576404	-0.00572451	-0.258012	0.122135	-0.0612928	-0.0328002	0.212929	-0.249852
regulation of viral process	-0.238558	-0.220451	0.0679512	0.0575737	0.207488	0.0671373	-0.0553246	0.110497	0.105673	-0.245346	-0.0824233	-0.334814	0.196512	0.325159	-0.184615
regulation of insulin secretion	-0.299038	-0.130675	0.176599	-0.0096715	0.0844429	0.108058	0.0808897	0.18082	-0.157462	-0.152677	0.300766	-0.169936	-0.0271723	0.186012	-0.186195
activated T cell proliferation	-0.0665258	-0.0178136	0.222052	-0.300037	0.328434	-0.0499227	-0.251233	0.0902575	0.0706001	0.103566	-0.241531	-0.185708	-0.095839	0.189338	0.114067
antigen receptor-mediated signaling pathway	-0.0827198	-0.0809959	0.056699	0.147229	-0.0513045	-0.0425238	0.16045	0.19812	-0.105502	-0.0649683	-0.138736	0.0839097	0.196834	-0.0283811	-0.050291
T cell receptor signaling pathway	-0.0201563	-0.226322	-0.0743226	0.390968	-0.00848727	-0.0742067	0.0281511	0.117729	-0.0753214	0.138456	-0.156044	-0.234086	0.301462	0.111704	0.185567
B cell receptor signaling pathway	-0.221967	0.072491	0.359202	-0.351975	-0.0164122	-0.192919	0.316704	0.30053	0.0395647	-0.245329	-0.00245825	0.361524	0.13725	-0.137067	-0.355179
regulation of antigen receptor-mediated signaling pathway	0.0419625	-0.286401	-0.153064	0.443296	-0.201217	0.167073	0.477282	-0.117756	-0.246592	-0.35661	-0.126693	0.453413	0.00781611	-0.0191196	-0.331844
regulation of T cell receptor signaling pathway	0.0155849	-0.201224	-0.169277	0.471929	-0.094994	0.0360254	0.474237	-0.112312	-0.271102	-0.264673	0.138315	0.270547	0.0239917	-0.0070784	-0.247245
regulation of T cell activation	-0.332982	-0.050986	0.137101	-0.0511087	0.302172	0.191145	0.0234949	0.240714	-0.125095	-0.33985	-0.0342246	-0.0264343	0.0450694	0.142039	-0.148729
regulation of B cell activation	-0.208126	0.179808	0.2231	-0.184052	-0.0142745	0.022981	0.028624	0.132271	0.141601	-0.354106	-0.124411	0.214438	-0.190312	0.310556	-0.354908
regulation of cell activation	-0.269188	0.0459362	0.091938	-0.120595	0.257071	0.171075	0.0779578	0.138675	-0.0379843	-0.331506	0.070871	-0.0257198	-0.0394892	0.170821	-0.18431
negative regulation of cell activation	-0.476529	-0.120383	0.154076	0.098234	0.440707	0.125791	0.0344622	-0.0376157	0.111812	-0.194436	-0.0455954	-0.288629	0.218889	0.142994	0.126643
positive regulation of cell activation	-0.200043	0.150017	0.0535129	-0.160885	0.287634	0.206613	-0.0517798	0.0573462	-0.0485634	-0.27051	-0.0348565	-0.0183955	-0.103344	0.271769	-0.142164
negative regulation of T cell activation	-0.545999	-0.134764	0.124885	0.125093	0.473272	0.131075	-0.0225385	0.0574651	0.0285436	-0.1972	-0.247438	-0.362694	0.24243	0.0534227	0.200622
positive regulation of T cell activation	-0.230811	0.153905	0.0604587	-0.113233	0.292052	0.18527	-0.0136907	0.266061	-0.18405	-0.304952	0.0307426	0.0143762	-0.0360768	0.271743	-0.198416
positive regulation of B cell activation	-0.168356	0.1375	0.146933	-0.260076	0.0432254	-0.075219	-0.0619462	0.00275418	0.214987	-0.287448	-0.27445	0.191372	-0.167885	0.332417	-0.339851
leukocyte migration	-0.240721	0.0110868	-0.0558152	-0.220255	0.431603	0.246756	-0.082263	0.0502957	-0.0605087	-0.123406	0.250757	-0.0944689	0.0957373	0.0908874	-0.256381
regulation of type I interferon-mediated signaling pathway	-0.500204	-0.197532	0.508563	-0.179251	0.426773	0.207859	0.513391	-0.140385	-0.286163	-0.408499	0.272975	-0.23749	-0.404443	0.442798	-0.0245043
positive regulation of myeloid leukocyte cytokine production involved in immune response	-0.268323	0.500814	-0.354731	-0.435924	0.331701	0.214569	-0.0394074	0.390241	0.230728	-0.552881	0.126227	-0.243829	-0.47047	0.515535	-0.17782
myeloid leukocyte cytokine production	-0.228966	0.478211	-0.430202	-0.409685	0.243403	0.310191	0.0156924	0.124819	0.0268931	-0.466129	-0.134444	-0.109946	-0.220732	0.445363	-0.0412331
response to interleukin-1	0.158318	-0.048482	0.0395435	-0.154293	0.0705638	-0.0074022	-0.163304	-0.157468	0.277184	-0.0816671	0.0625081	0.0190017	0.330507	0.140579	-0.296871
leukocyte proliferation	-0.133739	0.0431575	0.057976	-0.0774741	0.105117	0.0258265	-0.0859954	0.178279	0.09111	-0.190248	-0.137253	0.176561	-0.00461045	0.165674	-0.194253
regulation of leukocyte proliferation	-0.272972	0.00700327	0.159391	-0.11235	0.210316	0.0468735	-0.00330158	0.199745	0.00616154	-0.250328	-0.0888233	0.132223	0.0268965	0.156757	-0.305034
negative regulation of leukocyte proliferation	-0.54397	-0.219485	0.299664	0.230602	0.452203	0.0177	-0.26302	-0.0314998	0.130058	-0.0319213	-0.388362	-0.202578	0.275453	0.17522	0.329716
positive regulation of leukocyte proliferation	-0.0533127	0.0983201	0.0556503	-0.139717	0.126731	0.0359092	0.0948169	0.207328	-0.0876696	-0.258054	0.00830962	0.200905	-0.11927	0.178614	-0.353843
cellular response to molecule of bacterial origin	-0.346853	-0.046302	0.0547622	-0.12751	0.367693	0.0597403	0.234219	0.142585	0.0421096	-0.408439	0.215116	-0.0365166	-0.296682	0.134064	-0.212233
cellular response to cytokine stimulus	-0.188495	-0.246684	0.0589416	-0.170463	0.366881	0.143976	-0.0532246	0.145908	-0.0280623	-0.167193	0.198562	-0.131243	-0.157602	0.308444	-0.339626
cellular response to type II interferon	-0.377047	-0.24962	0.270683	-0.215363	0.508502	0.0586627	-0.198728	-0.299671	0.09405	0.0734084	0.383895	-0.357558	-0.0541859	0.384551	-0.30309
cellular response to interleukin-1	0.212704	-0.0659336	-0.0103026	-0.108699	0.0222792	-0.144975	-0.105588	-0.16845	0.210134	-0.034501	0.0976401	0.0255174	0.293147	0.153613	-0.388595
cellular response to tumor necrosis factor	-0.0727239	-0.22123	-0.181121	-0.0426242	0.318345	0.240958	0.0147946	0.0797891	-0.146365	-0.12419	0.246206	-0.0849379	-0.000555881	0.248072	-0.351504
cellular response to type I interferon	-0.452424	-0.335561	0.418989	-0.0890596	0.561602	0.40509	0.241502	-0.00350745	-0.196265	-0.437472	0.0222562	-0.1827	-0.26602	0.5069	-0.218929
cellular response to growth factor stimulus	0.0619649	0.0073128	-0.161579	-0.0876228	0.257436	0.057326	-0.0494425	-0.0888033	0.0287345	0.15599	0.073916	-0.133395	0.000292724	0.077272	0.0916929
mononuclear cell migration	-0.223874	-0.0134984	-0.10859	-0.12314	0.426866	0.26119	-0.211965	-0.0108679	-0.191863	0.0679221	0.403005	-0.151884	0.0900294	0.153924	-0.363253
regulation of mononuclear cell migration	-0.310976	-0.0469266	-0.0338864	-0.188505	0.436277	0.315479	-0.0943537	0.139609	-0.447568	-0.0297116	0.457802	-0.127406	-0.0315223	0.0838812	-0.346496
positive regulation of mononuclear cell migration	-0.138818	-0.0087122	-0.12087	-0.334526	0.50938	0.330151	-0.11445	0.0348748	-0.334096	-0.0602181	0.526051	-0.106092	-0.120752	0.149704	-0.354537
tumor necrosis factor superfamily cytokine production	-0.183258	-0.300107	0.323494	-0.0246581	0.168908	0.237592	-0.106137	0.027069	0.0223444	-0.227301	-0.0280318	-0.19383	-0.0428672	0.409162	-0.181435
lymphocyte migration	-0.115408	-0.216408	-0.172802	-0.0846112	0.444078	0.0520821	-0.225492	-0.0033577	-0.0642459	0.234051	0.451073	-0.241894	0.110163	0.230828	-0.365777
T cell migration	-0.198528	0.0108936	-0.175989	-0.175089	0.416322	0.204455	-0.275589	0.278393	-0.129559	0.0358772	0.399054	-0.0309337	-0.175044	0.190196	-0.407992
regulation of response to stress	-0.2392	-0.136891	0.0231225	0.0381556	0.129434	0.0492181	0.0573421	0.152463	-0.0609385	-0.180183	0.0381653	-0.000687444	-0.111165	0.0959385	-0.143919
regulation of cellular response to stress	-0.275965	-0.129628	-0.0375953	0.123583	0.105226	-0.125287	-0.0102783	0.266078	-0.105693	-0.0603032	0.0378515	0.0247367	-0.179872	0.00597267	-0.049481
myeloid leukocyte migration	-0.272118	-0.0157692	0.0462809	-0.166863	0.439102	0.325268	0.0242185	-0.150859	-0.0579501	-0.02803	0.355189	-0.0205718	0.186308	-0.061868	-0.281953
granulocyte migration	-0.326792	-0.0792007	0.151797	-0.236837	0.429632	0.307073	-0.09212	-0.216405	-0.0507525	0.0553563	0.235988	-0.0409178	0.170278	0.0613278	-0.282643
regulation of lymphocyte chemotaxis	-0.200672	-0.503885	0.0204444	-0.14834	0.61245	-0.286766	0.215675	-0.0774242	-0.450376	0.400374	0.731548	-0.586536	0.0301707	0.0146875	-0.0576301
regulation of leukocyte differentiation	-0.347576	-0.15168	0.188928	-0.0128943	0.390778	0.0600442	0.106294	0.178419	0.109735	-0.363457	-0.0621848	-0.11431	0.0688763	0.360336	-0.149897
negative regulation of leukocyte differentiation	-0.444255	-0.250749	0.108058	0.0104411	0.504043	0.0368012	0.159071	0.049949	0.276291	-0.414032	0.290752	-0.386382	0.0978926	0.274796	-0.0908074
positive regulation of leukocyte differentiation	-0.499513	-0.0824068	0.317739	-0.0218082	0.437626	0.20992	0.0117856	-0.0142876	0.148893	-0.399453	-0.278487	0.0276326	-0.0282407	0.430127	-0.170591
regulation of response to wounding	0.146594	-0.250948	0.0400462	-0.186303	0.186627	0.163171	0.216987	-0.215161	-0.0789795	-0.232451	0.0680961	0.0420772	-0.0926491	0.0630909	0.0258516
negative regulation of response to wounding	0.0740599	-0.221098	-0.0998701	-0.122495	0.202831	0.176075	0.537131	-0.246566	-0.320337	-0.32271	0.272408	0.174292	-0.176819	-0.170851	0.0666961
positive regulation of response to wounding	0.237377	-0.194572	0.106037	-0.197304	0.346887	0.40027	0.0795926	-0.172259	-0.071659	-0.200752	-0.0656694	0.0998209	0.128957	0.201999	-0.0578179
regulation of leukocyte cell-cell adhesion	-0.33199	-0.0282452	0.0977872	-0.0496515	0.351604	0.104744	0.0134869	0.207361	-0.0828951	-0.242286	0.0154622	-0.107029	-0.00368806	0.179397	-0.0628562
negative regulation of leukocyte cell-cell adhesion	-0.537022	-0.144143	0.0839001	0.116562	0.479746	0.0816429	-0.023297	0.0281152	0.0271011	-0.0772561	-0.0734198	-0.3868	0.211469	0.0645113	0.17695
positive regulation of leukocyte cell-cell adhesion	-0.279435	0.119593	0.125623	-0.116146	0.30522	0.165152	0.0111325	0.264289	-0.156984	-0.311425	0.0481989	0.0266428	-0.103471	0.262247	-0.193863
negative regulation of tumor necrosis factor superfamily cytokine production	-0.369079	-0.454299	0.403053	0.186355	0.169541	0.260235	-0.057089	0.175267	-0.000192172	-0.269767	0.210204	-0.106264	-0.0249787	0.292678	-0.396623
positive regulation of tumor necrosis factor superfamily cytokine production	-0.112245	-0.0753699	0.25598	-0.0348067	0.130491	0.292483	-0.125433	0.0123298	-0.0918594	-0.254092	-0.0510895	-0.22935	-0.0176848	0.427366	-0.104014
regulation of hemopoiesis	-0.312941	-0.163766	0.127897	-0.0747015	0.361621	0.0708086	0.126498	0.182607	0.0411615	-0.322938	0.0981014	-0.116829	-0.00579893	0.259615	-0.21497
negative regulation of hemopoiesis	-0.414165	-0.219944	0.0840521	-0.0927296	0.505165	0.106902	0.152062	0.12263	0.227853	-0.460979	0.312181	-0.304838	-0.0336914	0.27058	-0.147217
positive regulation of hemopoiesis	-0.499513	-0.0824068	0.317739	-0.0218082	0.437626	0.20992	0.0117856	-0.0142876	0.148893	-0.399453	-0.278487	0.0276326	-0.0282407	0.430127	-0.170591
organic acid transmembrane transport	0.0635123	0.236492	-0.0441255	-0.107518	0.237433	0.334237	-0.149593	0.148891	0.156136	-0.310423	-0.207475	0.270604	0.296199	-0.24778	-0.0233049
negative regulation of protein localization	-0.326543	0.00978211	0.0884438	0.0408029	0.0489217	0.033797	0.154115	0.219829	-0.192803	-0.221493	0.171121	-0.00199288	-0.111566	0.000373186	-0.193296
positive regulation of protein localization	-0.238859	0.0127365	-0.0270769	-0.0532953	0.159528	0.142969	-0.102046	0.179347	-0.171694	-0.0997044	0.0542521	-0.0718697	0.0662426	0.143452	-0.187131
regulation of cellular response to transforming growth factor beta stimulus	-0.128197	0.195524	-0.010868	-0.306571	0.28703	0.04334	-0.0739975	0.0598851	-0.000680365	-0.0318106	0.153846	-0.224863	-0.177851	0.228089	0.0926196
regulation of viral life cycle	-0.31649	-0.322603	0.264533	0.098231	0.257105	0.0819075	-0.0980337	-0.0195498	0.192178	-0.273312	-0.131172	-0.291866	0.201365	0.30088	-0.183637
arachidonate transport	-0.500014	0.503276	0.296391	-0.0966279	0.193606	0.467252	0.355502	-0.0939686	-0.260977	0.0392294	-0.0132251	0.723373	-0.0955829	-0.00292265	-0.581741
positive regulation of vasculature development	0.081284	-0.178859	0.0379892	-0.119552	0.11545	0.00215053	0.0886223	-0.073107	0.0417758	-0.133313	0.0157747	-0.071461	0.201914	0.0538739	-0.1596
epithelial cell apoptotic process	-0.0103321	-0.00975007	-0.15699	-0.207827	0.312914	0.0352052	-0.197451	-0.0294277	0.0099361	0.171439	-0.190561	0.0902089	-0.173088	0.189801	-0.0181392
regulation of cyclin-dependent protein kinase activity	-0.33309	0.0955231	0.076187	-0.0171223	0.246698	-0.219185	0.195265	0.413198	-0.160974	-0.214852	0.252026	0.194589	-0.335989	-0.193172	0.0327515
positive regulation of cyclin-dependent protein kinase activity	-0.223442	0.328735	-0.288279	-0.0182056	0.206181	-0.108941	0.161393	0.134335	-0.287556	0.108847	0.163997	-0.311906	-0.258647	-0.0951061	0.416629
regulation of epithelial cell apoptotic process	0.0604696	-0.0466086	-0.149618	-0.171786	0.259949	0.0632774	-0.192936	-0.10277	0.0180868	0.237333	-0.243865	0.0590468	-0.156005	0.203325	-0.0650972
negative regulation of epithelial cell apoptotic process	0.148629	0.0835577	-0.0660852	-0.0214308	0.213002	0.0465787	-0.343267	-0.193602	0.247008	0.215518	-0.351453	0.213404	-0.143203	0.422107	-0.13349
positive regulation of epithelial cell apoptotic process	0.174664	-0.0483869	-0.270071	-0.332373	0.23108	0.0886271	0.146013	0.31711	-0.418003	0.236289	-0.01165	0.120792	-0.25809	-0.174811	-0.0156048
regulation of monoatomic cation transmembrane transport	-0.28765	0.310865	-0.11429	-0.166561	0.162718	0.370964	0.240225	-0.178726	-0.32373	-0.229424	0.418798	0.106637	-0.16022	-0.321276	-0.305199
negative regulation of cation transmembrane transport	-0.466646	0.366238	-0.397772	-0.0560312	0.406161	0.508108	0.421495	-0.227694	-0.459013	-0.528647	0.510821	0.183923	-0.178445	-0.37968	-0.512119
positive regulation of cation transmembrane transport	-0.139562	0.0617197	-0.093581	-0.15653	0.147157	0.50204	0.143338	-0.346751	-0.226481	-0.224915	0.385033	0.0284298	-0.0905206	-0.314143	-0.125057
regulation of protein localization to cell periphery	-0.278652	-0.229085	-0.0272345	0.208728	0.249714	-0.145157	-0.242967	0.0943344	0.14658	0.00482459	0.250294	-0.295679	-0.0400134	0.141251	0.0110072
positive regulation of protein localization to cell periphery	-0.297382	-0.244989	0.0216962	0.0784023	0.0937214	-0.0118265	-0.23839	-0.044707	0.16806	-0.0538231	-0.0276246	0.0432862	-0.0743098	0.205631	-0.0566767
positive regulation of nitric oxide metabolic process	-0.666581	-0.162483	0.418301	0.0300202	0.273268	0.069874	-0.188807	-0.127126	0.0185652	-0.0158546	0.332581	-0.442762	0.123738	0.278517	-0.371409
positive regulation of calcium ion transmembrane transport	-0.176129	-0.0571666	-0.211535	-0.0518905	0.24723	0.488174	0.117867	-0.342945	-0.0126113	-0.284403	0.385441	-0.0503405	-0.197622	-0.188859	-0.205238
glucose transmembrane transport	-0.0246652	-0.311357	-0.150918	0.125452	0.306872	0.193092	-0.354422	0.0644917	0.209312	0.107428	-0.253676	-0.328606	0.344805	0.256403	0.183724
cranial skeletal system development	-0.32531	0.0138137	0.133318	-0.288567	0.537062	-0.361916	0.186449	0.266777	0.0869722	-0.162567	0.118091	-0.0378647	0.00074438	-0.112726	0.0795454
negative regulation of establishment of protein localization	-0.052095	0.0582855	-0.002262	-0.165905	0.0439668	0.172807	0.0733278	-0.0825379	-0.0688322	-0.226203	0.249998	0.0692099	-0.0634642	0.0553757	-0.295427
positive regulation of establishment of protein localization	-0.210265	0.124366	0.0325795	-0.224234	0.245266	0.272993	0.0177558	0.159392	-0.256788	-0.203007	0.232951	-0.056741	-0.030499	0.0101719	-0.19211
carboxylic acid transmembrane transport	0.0635123	0.236492	-0.0441255	-0.107518	0.237433	0.334237	-0.149593	0.148891	0.156136	-0.310423	-0.207475	0.270604	0.296199	-0.24778	-0.0233049
response to acetylcholine	-0.357294	0.230723	-0.369039	-0.107656	0.333492	0.072308	-0.277453	0.169257	0.0174866	0.1117	0.185791	-0.249481	-0.0447887	0.219079	-0.492518
cellular response to acetylcholine	-0.357294	0.230723	-0.369039	-0.107656	0.333492	0.072308	-0.277453	0.169257	0.0174866	0.1117	0.185791	-0.249481	-0.0447887	0.219079	-0.492518
semi-lunar valve development	-0.219583	-0.146496	-0.144829	0.168995	0.451658	-0.132443	0.131331	0.223906	0.132535	-0.254696	0.0518959	0.276079	-0.169088	0.24579	-0.291362
regulation of morphogenesis of an epithelium	0.106364	0.320313	-0.280536	-0.0525343	0.211475	-0.0891263	0.0573891	-0.0330352	-0.211639	0.331695	0.0294797	0.0680045	0.0864943	0.0865176	-0.0296916
positive regulation of morphogenesis of an epithelium	0.281002	0.370782	-0.413407	-0.228981	0.385358	-0.134214	0.0818647	-0.290467	-0.303746	0.303975	-0.463131	0.0237246	0.502509	0.0669002	0.281025
regulation of protein localization to membrane	-0.165724	-0.110101	-0.0369513	0.207178	0.111975	-0.135812	-0.309753	0.223173	0.166417	0.0401452	0.0954018	-0.310651	0.0494762	0.246391	0.0368423
positive regulation of protein localization to membrane	-0.20533	-0.109243	-0.009556	0.279507	0.00426228	-0.16077	-0.43208	0.109462	0.24177	0.118991	-0.129073	-0.0799206	0.0801531	0.357436	-0.0403509
macrophage migration	-0.438741	0.301168	-0.522538	0.12884	0.490624	0.458369	0.213892	0.158505	-0.654128	0.270476	0.703078	0.233556	0.19947	-0.489027	-0.637183
positive regulation of membrane permeability	-0.45304	0.476071	-0.208432	-0.241326	0.0473494	0.55765	0.0381128	0.193028	-0.467351	-0.427769	0.510067	0.411449	0.102463	-0.423126	-0.535977
regulation of response to endoplasmic reticulum stress	-0.389858	0.388027	-0.330393	0.206546	-0.0431501	0.33635	0.036187	0.517373	-0.35164	-0.435245	0.561659	0.279165	-0.435754	-0.168383	-0.385154
regulation of lipid localization	-0.451207	0.0833581	0.118115	0.198918	0.249986	0.149905	-0.0417246	0.111619	-0.0799334	-0.0893984	0.0667311	0.155741	-0.02476	0.24042	-0.294469
positive regulation of lipid localization	-0.430796	0.0743439	-0.032599	0.266474	0.260624	0.296787	-0.17812	-0.092601	-0.0871199	0.0524792	0.0580497	0.409233	-0.196981	0.380976	-0.466979
amyloid fibril formation	-0.518312	0.158311	-0.467174	0.117352	0.527952	0.679383	-0.147603	0.387928	-0.550785	-0.617814	0.255006	0.291626	-0.357084	-0.0520626	-0.523006
neuron projection extension	0.200428	-0.127907	-0.181937	0.118225	0.0622995	-0.327448	0.137258	0.105398	0.0336161	-0.0357681	-0.18787	-0.18292	0.22971	-0.0515037	0.154864
neutrophil migration	-0.225697	-0.232037	0.0868703	-0.150959	0.43368	0.231998	-0.0504378	-0.148926	-0.00901979	0.107623	0.213659	-0.00478703	0.0905497	0.034414	-0.198488
potassium ion import across plasma membrane	0.0829028	-0.260955	0.0743545	-0.283701	0.201489	0.363483	-0.116035	-0.481212	0.30681	0.410377	0.12134	-0.339017	-0.000762807	0.444962	-0.143055
cellular detoxification	-0.069159	0.436307	-0.314729	-0.534579	0.401485	0.707771	-0.368003	-0.07357	-0.0716334	-0.486625	0.369793	0.322833	-0.0141588	0.0539421	-0.625773
protein localization to cell periphery	-0.0661311	-0.0397001	-0.256768	0.11796	0.269112	-0.0151761	-0.0356467	0.146417	-0.0546519	-0.121992	0.120569	-0.0826439	-0.0929292	0.149801	-0.232714
response to leukemia inhibitory factor	-0.385458	-0.300982	0.00750906	-0.069577	0.424483	0.0524095	0.0971483	0.299546	-0.206281	-0.188524	0.320121	-0.134924	-0.166027	0.00819701	-0.414725
cellular response to leukemia inhibitory factor	-0.397288	-0.292528	0.0706141	-0.0714707	0.403551	0.0506183	0.149743	0.338197	-0.257284	-0.190533	0.32743	-0.104848	-0.167685	-0.034876	-0.433157
adaptive thermogenesis	-0.350334	0.0874774	-0.0129571	-0.222151	0.43323	0.301015	0.0366856	-0.246204	-0.139708	-0.0584537	-0.115898	-0.0265206	0.379056	0.0992051	-0.121391
vacuolar localization	-0.153986	0.181381	-0.181401	-0.357725	0.316544	0.20474	0.337491	0.0922697	0.155447	-0.39647	0.0967228	0.302763	0.022075	-0.13527	-0.276878
response to chemokine	-0.00981161	-0.375126	-0.0367384	0.00235812	0.523623	-0.146513	0.172929	-0.110986	0.0926023	0.163304	0.501984	-0.0953677	-0.0935871	0.0316728	-0.323265
cellular response to chemokine	-0.00981161	-0.375126	-0.0367384	0.00235812	0.523623	-0.146513	0.172929	-0.110986	0.0926023	0.163304	0.501984	-0.0953677	-0.0935871	0.0316728	-0.323265
regulation of leukocyte apoptotic process	-0.321358	0.190608	-0.0526061	-0.186744	0.411398	-0.0282141	-0.100363	0.173529	-0.0246315	-0.0793998	0.134776	-0.0780336	-0.323698	-0.0329615	0.0145765
positive regulation of leukocyte apoptotic process	-0.00298098	0.167388	-0.144294	-0.281324	0.478347	0.119422	-0.121973	0.434211	-0.125291	-0.342757	0.0136677	-0.538501	-0.245497	0.181912	0.162718
regulation of lymphocyte migration	-0.265534	-0.241037	-0.0864049	-0.238979	0.451763	0.0869888	-0.0687937	0.235275	-0.341168	0.184128	0.555491	-0.178304	-0.142391	0.145819	-0.371852
positive regulation of lymphocyte migration	-0.075396	-0.238408	-0.145859	-0.379815	0.538024	0.147627	-0.128946	-0.0231158	-0.199941	0.179452	0.598654	-0.301529	-0.148715	0.238707	-0.274578
regulation of T cell migration	-0.246141	0.00528	-0.245633	-0.173309	0.482818	0.362852	-0.194947	0.331972	-0.454041	-0.0271207	0.555821	0.027663	-0.392549	0.191172	-0.454619
positive regulation of T cell migration	-0.0693595	0.0607979	-0.341842	-0.357542	0.610431	0.359922	-0.312825	-0.0353532	-0.327445	0.0975267	0.634596	-0.0637159	-0.419092	0.119939	-0.381895
regulation of CD4-positive, alpha-beta T cell activation	-0.546798	0.0833229	0.332115	-0.264714	0.447775	0.267448	-0.162396	-0.197511	0.182315	-0.256456	0.141594	-0.324865	0.166583	0.118412	0.132542
inflammatory response	-0.269474	0.0561434	-0.0994008	-0.182777	0.388639	0.345309	-0.0689687	-0.0174275	-0.0611007	-0.268519	0.0426207	-0.0116665	0.000959487	0.185966	-0.210713
humoral immune response	0.100347	0.0423594	-0.084691	-0.394759	0.379944	0.313838	0.0456543	-0.145558	0.172157	-0.15691	0.362227	-0.101191	-0.0676675	0.18469	-0.267147
antimicrobial humoral immune response mediated by antimicrobial peptide	-0.0130008	-0.0409783	-0.0386253	-0.527419	0.361586	0.57408	0.417266	-0.254226	0.0603885	-0.468953	0.658032	0.0666284	-0.181476	-0.0123159	-0.271298
leukocyte chemotaxis	-0.245598	0.0500855	0.0851774	-0.269919	0.439329	0.250235	0.0138966	-0.1804	0.0276523	-0.0640444	0.323482	-0.104531	0.108817	0.0484304	-0.210512
Proteasome	-0.648894	0.380221	0.442656	-0.436797	0.242044	0.488197	0.318439	0.420632	-0.40125	-0.650173	0.514601	0.640094	-0.600041	-0.234421	-0.586081
Viral protein interaction with cytokine and cytokine receptor	-0.20351	-0.229067	0.0690766	-0.321402	0.488948	0.228337	0.0479027	-0.154069	0.221661	-0.214534	0.221194	0.10128	-0.170501	0.221048	-0.28235
Chemokine signaling pathway	-0.195172	-0.133903	-0.0418242	-0.110976	0.313471	-0.114123	0.121147	0.202773	-0.033257	-0.211945	0.0181033	-0.0288992	0.0309256	0.155343	-0.277771
NF-kappa B signaling pathway	-0.009678	-0.167405	0.0545936	-0.180902	0.103215	-0.115868	0.0295251	-0.0139081	0.190215	-0.168251	-0.262096	0.143337	0.114635	0.326172	-0.275307
Osteoclast differentiation	-0.242076	-0.17618	0.0211423	-0.141909	0.306785	-0.0382324	-0.0190434	-0.0200916	0.18207	-0.197275	-0.253779	-0.0752833	0.175335	0.358984	-0.243837
Cell adhesion molecules	0.0295334	-0.0789164	-0.143728	-0.0741653	0.221593	0.266191	0.0210294	0.0692503	-0.0462997	-0.0544911	0.128487	-0.142273	0.0898182	0.109541	-0.0406235
Complement and coagulation cascades	0.178123	-0.231773	-0.223585	-0.1038	0.302134	0.34285	0.0987026	-0.0881112	-0.144375	-0.230007	0.171278	0.0948546	0.139764	-0.0823324	-0.228082
Platelet activation	-0.0244668	0.114981	-0.407481	-0.202018	0.337003	-0.0855861	0.164683	0.276541	-0.34582	-0.136071	0.12604	-0.00915078	0.182939	-0.185779	-0.25232
Antigen processing and presentation	-0.41875	0.185601	0.15696	-0.0807592	0.279315	0.217804	0.0899107	0.395099	-0.294953	-0.3823	0.237134	0.269591	-0.314436	0.0584981	-0.362291
Neutrophil extracellular trap formation	-0.301323	0.212107	-0.133454	-0.171317	0.264737	0.201533	0.226348	0.0995904	-0.230514	-0.393904	0.0215683	0.0842625	0.111174	-0.0424009	-0.329639
Toll-like receptor signaling pathway	-0.317738	-0.300108	0.151986	0.0549915	0.25773	0.0193875	0.0488722	0.149305	0.00800206	-0.335926	-0.154243	-0.129965	0.155705	0.35487	-0.298382
NOD-like receptor signaling pathway	-0.300871	-0.121458	-0.0634036	-0.123571	0.322579	0.126277	-0.0818083	0.101212	0.0151108	-0.22535	-0.0268252	-0.0780062	-0.000306218	0.25094	-0.297244
RIG-I-like receptor signaling pathway	-0.0896564	-0.482941	0.280026	0.133171	0.171753	-0.0552325	-0.0661325	0.0347583	0.112033	-0.0185967	-0.206233	-0.21814	0.103738	0.241364	-0.0859677
Cytosolic DNA-sensing pathway	-0.229827	-0.257645	0.297395	0.00726995	0.0493266	0.214453	-0.0779932	-0.017029	0.0133977	-0.24188	0.0238255	-0.00472325	-0.101486	0.0514039	-0.252642
C-type lectin receptor signaling pathway	-0.172881	-0.171468	-0.0236104	-0.123123	0.262944	-0.128086	0.0467783	0.118341	0.0700183	-0.157455	-0.121499	-0.121227	0.0963827	0.337901	-0.257839
JAK-STAT signaling pathway	-0.151281	-0.357104	0.0849126	0.0719424	0.304167	0.0947521	-0.148673	0.085887	0.0943538	-0.0832592	-0.0688399	-0.185322	0.124977	0.277842	-0.129141
Hematopoietic cell lineage	0.145229	-0.0111398	-0.0537282	-0.257973	0.0712035	0.299421	-0.0446128	0.0496786	-0.155725	-0.0917716	-0.0389051	-0.0114668	-0.158012	0.193606	0.0711891
Natural killer cell mediated cytotoxicity	-0.350679	-0.288696	0.235059	0.0336254	0.277293	-0.153466	-0.0290459	0.162502	0.11229	-0.164713	-0.0861138	-0.122655	0.204083	0.289935	-0.17808
IL-17 signaling pathway	-0.206315	-0.407431	0.282928	-0.010601	0.308293	-0.0596445	-0.247114	-0.00160757	0.267913	0.0554308	-0.209054	-0.173183	0.126546	0.207358	0.0484384
Th1 and Th2 cell differentiation	-0.186287	-0.38799	0.243963	-0.115507	0.312986	-0.0727435	-0.136413	-0.000269312	0.0754182	0.0568141	-0.301081	-0.238983	0.133043	0.418596	-0.117322
Th17 cell differentiation	-0.208621	-0.275953	0.266326	-0.205573	0.231896	0.0245176	-0.21668	0.0525304	0.0445226	-0.010505	-0.309501	-0.115285	0.0504241	0.397229	-0.104048
Fc epsilon RI signaling pathway	-0.205895	-0.018158	-0.117633	-0.111414	0.134739	-0.0799012	0.0150292	0.18056	0.0255673	-0.114107	-0.357293	-0.11919	0.27321	0.257871	-0.190823
Fc gamma R-mediated phagocytosis	-0.222686	-0.0943592	-0.0767173	-0.0268934	0.204071	-0.194367	0.224626	0.214944	-0.138049	-0.312909	-0.108348	0.0986622	0.187652	0.0611947	-0.305831
TNF signaling pathway	-0.100454	-0.371656	0.0630356	-0.161195	0.316687	-0.103976	-0.223641	-0.0219877	0.220139	-0.0174623	-0.26025	-0.177125	0.107884	0.249981	-0.028717
Leukocyte transendothelial migration	-0.151842	-0.054528	-0.173719	-0.0841755	0.300895	0.0104602	0.198956	0.151417	-0.250128	-0.18847	0.140127	0.0146731	0.216961	0.0476001	-0.313591
Intestinal immune network for IgA production	-0.311391	0.189149	0.120089	-0.244954	0.178373	0.260768	0.074816	0.0514471	-0.0563133	-0.256402	-0.0527769	0.14403	-0.173018	0.329518	-0.380066
Prolactin signaling pathway	-0.224628	-0.317734	-0.038962	0.155259	0.335696	-0.0553538	-0.0189723	0.189836	0.0356255	-0.17844	-0.232571	-0.289222	0.248344	0.36015	-0.136279
Type I diabetes mellitus	-0.448299	0.122793	0.250701	-0.17476	0.33104	-0.0940114	0.418882	-0.122606	0.293741	-0.437157	0.253522	0.243509	-0.426437	0.311389	-0.297437
Mineral absorption	-0.120118	-0.0145098	-0.263111	0.224532	0.0947175	0.0694777	-0.0567993	-0.314299	0.0857156	0.0963947	-0.130771	-0.0330024	0.0823891	0.0012386	0.148937
Salmonella infection	-0.273166	-0.052238	-0.148988	0.039511	0.249784	0.0688951	0.0758287	0.266991	-0.225594	-0.313178	0.0771951	0.112604	-0.0658758	-0.00649492	-0.280735
Pertussis	-0.409652	-0.287453	0.0589207	-0.0769997	0.437087	0.132805	-0.0478496	0.0890895	0.0357871	-0.324635	0.0976328	-0.0943871	-0.0629472	0.196435	-0.364706
Yersinia infection	-0.277988	-0.252006	-0.00458537	0.0986035	0.236854	-0.104416	0.0746681	0.137566	-0.182251	-0.0984906	-0.0290529	0.00124957	0.0892063	0.0442002	-0.279251
Leishmaniasis	-0.453638	-0.055797	0.196443	-0.272571	0.448187	0.186711	0.104758	-0.0711551	0.125851	-0.402933	-0.193848	-0.0730567	0.131927	0.448264	-0.278626
Amoebiasis	-0.163347	0.0229462	-0.110926	-0.0300109	0.361037	0.213063	-0.0192216	-0.134809	0.0155827	-0.191915	-0.0488094	-0.00675792	0.124891	0.151917	-0.201989
Staphylococcus aureus infection	0.0262471	-0.012981	-0.0181335	-0.284758	0.310227	0.174605	0.0674243	-0.286405	0.243916	-0.371129	0.349271	-0.00718781	-0.175566	0.0705191	-0.224559
Tuberculosis	-0.378466	-0.0521907	0.0332448	-0.132671	0.386519	0.0538871	-0.00133574	0.202825	-0.0457798	-0.289863	0.00171792	-0.0357527	0.114328	0.295867	-0.358703
Hepatitis C	-0.355197	-0.333819	0.13885	0.135095	0.321076	0.0295755	0.0248981	0.204656	0.00261879	-0.295264	0.000403656	-0.00607818	0.011458	0.261959	-0.258305
Hepatitis B	-0.228529	-0.340701	0.0435202	0.121099	0.188493	-0.153338	-0.0923749	0.284201	0.00226997	-0.196333	-0.202092	-0.130487	0.0642284	0.26834	-0.152523
Measles	-0.344429	-0.383657	0.129987	0.209003	0.234649	0.0155133	-0.0863445	0.184274	-0.00447509	-0.209424	-0.187092	-0.0631796	-0.0239948	0.350808	-0.210293
Human cytomegalovirus infection	-0.272783	-0.174939	-0.121632	0.0123199	0.263006	-0.190154	0.0469856	0.212227	-0.0644707	-0.0921984	-0.0959484	-0.0734089	0.0938531	0.179385	-0.133505
Influenza A	-0.364265	-0.26798	0.209234	-0.107396	0.356088	0.112813	0.0375933	0.125735	0.0633334	-0.373184	-0.00351379	-0.0163955	0.0524912	0.310113	-0.310655
Human papillomavirus infection	-0.0871074	-0.118514	-0.0819742	0.0455205	0.199341	-0.0711985	-0.0442289	0.0986852	0.0109064	0.0163269	-0.116041	-0.0937523	0.0960118	0.0982261	-0.0520376
Kaposi sarcoma-associated herpesvirus infection	-0.20493	-0.255181	0.0114021	-0.0402666	0.279978	-0.123598	-0.0131764	0.158982	0.122436	-0.22969	-0.225341	-0.00317062	0.0979568	0.23985	-0.225866
Herpes simplex virus 1 infection	-0.135585	-0.0976356	-0.0977178	0.0737565	0.0845595	-0.0898358	0.0759456	0.199685	-0.284355	-0.0169828	-0.116242	-0.0737701	-0.0400275	0.150428	0.0568711
Epstein-Barr virus infection	-0.328063	-0.199098	0.170008	-0.00724459	0.184168	0.0663682	0.0971254	0.221342	-0.070873	-0.349732	-0.114782	0.113492	-0.0723483	0.274609	-0.334386
Human immunodeficiency virus 1 infection	-0.272669	-0.127067	0.0468417	0.0491203	0.152682	-0.156459	0.0414927	0.295954	-0.111914	-0.248855	-0.0975859	-0.0404597	-0.0412472	0.199052	-0.164788
Coronavirus disease - COVID-19	-0.245937	0.161178	0.246941	-0.437694	0.212554	0.471493	0.0212293	-0.263746	-0.164644	-0.202959	0.284371	0.313558	-0.258224	0.0995075	-0.419521
Viral carcinogenesis	-0.160201	-0.226214	-0.0970232	0.140339	0.0977727	-0.0717395	0.0619979	0.419399	-0.269306	-0.24948	-0.0189777	0.163669	-0.214743	0.113494	-0.289578
PD-L1 expression and PD-1 checkpoint pathway in cancer	-0.16683	-0.302503	0.192702	-0.101679	0.169611	-0.0753728	-0.0662769	0.19308	-0.100234	-0.112386	-0.235819	-0.193104	0.084051	0.396132	-0.124259
Autoimmune thyroid disease	0.0244286	-0.111873	0.17849	-0.299907	-0.0376041	-0.0702309	0.105305	-0.0334335	0.168085	-0.201542	-0.224751	0.0361516	-0.0423515	0.250179	-0.161273
Inflammatory bowel disease	-0.256401	-0.179816	0.299172	-0.32001	0.286891	0.212809	-0.0969029	-0.171463	0.132124	-0.165179	-0.223167	-0.0854613	-0.0339003	0.461392	-0.151431
Systemic lupus erythematosus	-0.303978	-0.158004	0.110734	-0.162695	0.346081	0.226343	0.184076	0.156979	-0.235927	-0.318323	0.270143	0.137538	-0.0506582	-0.0530841	-0.255694
Rheumatoid arthritis	-0.294412	0.121256	-0.0906299	-0.29172	0.381291	0.296253	0.0173661	-0.0573393	0.193183	-0.315261	-0.0222236	-0.0716481	0.0148988	0.309067	-0.110674
Allograft rejection	-0.217229	0.0732732	0.377177	-0.346291	0.0745536	-0.0809779	0.282211	0.0340567	0.219003	-0.429495	-0.0914476	0.0891438	-0.240715	0.471681	-0.355303
Primary immunodeficiency	0.0865428	-0.0402342	0.222956	-0.151309	-0.251827	0.000255785	0.153594	0.411879	-0.303698	-0.296654	-0.134872	0.318947	-0.357103	-0.0028643	-0.120685
Dilated cardiomyopathy	0.142513	-0.124969	-0.253275	-0.0235511	0.235631	-0.087113	0.0859133	0.02546	-0.161758	0.148198	-0.0594169	-0.163807	0.182988	-0.145896	0.184723
Viral myocarditis	-0.221726	-0.0718722	-0.0344004	-0.0284586	0.146283	0.0774677	0.272799	0.171939	-0.147177	-0.37956	0.0350146	0.152941	-0.18207	0.148058	-0.143059

## Sheet: Supplementary Table S8
Table S8 SNPs with P-value less than 0.05 correlated with individual immune pathway activity scores
Chromosome	Start	End	P_Value	Beta	Ensembl_ID	Trait_pathway_activity_score	Gene_Name
1	113279220	113279221	0.01598	-0.2231	ENSSSCG00000004595	positive_regulation_of_inflammatory_response	ADAM10
1	113279289	113279290	0.01598	-0.2231	ENSSSCG00000004595	positive_regulation_of_inflammatory_response	ADAM10
1	113279337	113279338	0.01598	-0.2231	ENSSSCG00000004595	positive_regulation_of_inflammatory_response	ADAM10
1	113279370	113279371	0.01598	-0.2231	ENSSSCG00000004595	positive_regulation_of_inflammatory_response	ADAM10
1	113279508	113279509	0.01598	-0.2231	ENSSSCG00000004595	positive_regulation_of_inflammatory_response	ADAM10
1	113280356	113280357	0.01598	-0.2231	ENSSSCG00000004595	positive_regulation_of_inflammatory_response	ADAM10
1	113280681	113280682	0.02937	-0.1453	ENSSSCG00000004595	T_cell_receptor_signaling_pathway	ADAM10
1	113280995	113280996	0.01598	-0.2231	ENSSSCG00000004595	positive_regulation_of_inflammatory_response	ADAM10
1	113280998	113280999	0.01598	-0.2231	ENSSSCG00000004595	positive_regulation_of_inflammatory_response	ADAM10
1	113282070	113282071	0.01598	-0.2231	ENSSSCG00000004595	positive_regulation_of_inflammatory_response	ADAM10
1	113282212	113282213	0.01598	-0.2231	ENSSSCG00000004595	positive_regulation_of_inflammatory_response	ADAM10
1	113282384	113282385	0.02937	-0.1453	ENSSSCG00000004595	T_cell_receptor_signaling_pathway	ADAM10
1	113282518	113282519	0.02937	-0.1453	ENSSSCG00000004595	T_cell_receptor_signaling_pathway	ADAM10
1	113283716	113283717	0.01648	-0.2073	ENSSSCG00000004595	positive_regulation_of_inflammatory_response	ADAM10
1	113283716	113283717	0.03523	0.1592	ENSSSCG00000004595	RIG-I-like_receptor_signaling_pathway	ADAM10
1	113283716	113283717	0.04562	0.1393	ENSSSCG00000004595	T_cell_receptor_signaling_pathway	ADAM10
1	113284400	113284401	0.01648	-0.2073	ENSSSCG00000004595	positive_regulation_of_inflammatory_response	ADAM10
1	113284400	113284401	0.03523	0.1592	ENSSSCG00000004595	RIG-I-like_receptor_signaling_pathway	ADAM10
1	113284400	113284401	0.04562	0.1393	ENSSSCG00000004595	T_cell_receptor_signaling_pathway	ADAM10
1	113284454	113284455	0.01648	-0.2073	ENSSSCG00000004595	positive_regulation_of_inflammatory_response	ADAM10
1	113284454	113284455	0.03523	0.1592	ENSSSCG00000004595	RIG-I-like_receptor_signaling_pathway	ADAM10
1	113284454	113284455	0.04562	0.1393	ENSSSCG00000004595	T_cell_receptor_signaling_pathway	ADAM10
1	113284588	113284589	0.01648	-0.2073	ENSSSCG00000004595	positive_regulation_of_inflammatory_response	ADAM10
1	113284588	113284589	0.03523	0.1592	ENSSSCG00000004595	RIG-I-like_receptor_signaling_pathway	ADAM10
1	113284588	113284589	0.04562	0.1393	ENSSSCG00000004595	T_cell_receptor_signaling_pathway	ADAM10
1	113284617	113284618	0.01648	-0.2073	ENSSSCG00000004595	positive_regulation_of_inflammatory_response	ADAM10
1	113284617	113284618	0.03523	0.1592	ENSSSCG00000004595	RIG-I-like_receptor_signaling_pathway	ADAM10
1	113284617	113284618	0.04562	0.1393	ENSSSCG00000004595	T_cell_receptor_signaling_pathway	ADAM10
1	113284656	113284657	0.01648	-0.2073	ENSSSCG00000004595	positive_regulation_of_inflammatory_response	ADAM10
1	113284656	113284657	0.03523	0.1592	ENSSSCG00000004595	RIG-I-like_receptor_signaling_pathway	ADAM10
1	113284656	113284657	0.04562	0.1393	ENSSSCG00000004595	T_cell_receptor_signaling_pathway	ADAM10
1	113284747	113284748	0.02937	-0.1453	ENSSSCG00000004595	T_cell_receptor_signaling_pathway	ADAM10
1	113285399	113285400	0.02937	-0.1453	ENSSSCG00000004595	T_cell_receptor_signaling_pathway	ADAM10
1	113285618	113285619	0.02937	-0.1453	ENSSSCG00000004595	T_cell_receptor_signaling_pathway	ADAM10
1	113287983	113287984	0.02937	-0.1453	ENSSSCG00000004595	T_cell_receptor_signaling_pathway	ADAM10
1	113288306	113288307	0.02937	-0.1453	ENSSSCG00000004595	T_cell_receptor_signaling_pathway	ADAM10
1	113289314	113289315	0.02937	-0.1453	ENSSSCG00000004595	T_cell_receptor_signaling_pathway	ADAM10
1	113291460	113291461	0.02937	-0.1453	ENSSSCG00000004595	T_cell_receptor_signaling_pathway	ADAM10
1	113292095	113292096	0.02937	-0.1453	ENSSSCG00000004595	T_cell_receptor_signaling_pathway	ADAM10
1	113293351	113293352	0.02937	-0.1453	ENSSSCG00000004595	T_cell_receptor_signaling_pathway	ADAM10
1	113293471	113293472	0.03806	0.162	ENSSSCG00000004595	RIG-I-like_receptor_signaling_pathway	ADAM10
1	113294709	113294710	0.02937	-0.1453	ENSSSCG00000004595	T_cell_receptor_signaling_pathway	ADAM10
1	113297392	113297393	0.02937	-0.1453	ENSSSCG00000004595	T_cell_receptor_signaling_pathway	ADAM10
1	113302926	113302927	0.02278	-0.155	ENSSSCG00000004595	RIG-I-like_receptor_signaling_pathway	ADAM10
1	113302926	113302927	0.02903	-0.1368	ENSSSCG00000004595	T_cell_receptor_signaling_pathway	ADAM10
1	113302926	113302927	0.03021	-0.148	ENSSSCG00000004595	TNF_signaling_pathway	ADAM10
1	113303058	113303059	0.02937	-0.1453	ENSSSCG00000004595	T_cell_receptor_signaling_pathway	ADAM10
1	113309490	113309491	0.04366	-0.1243	ENSSSCG00000004595	T_cell_receptor_signaling_pathway	ADAM10
1	113311301	113311302	0.04212	-0.164	ENSSSCG00000004595	inflammatory_response	ADAM10
1	113311301	113311302	0.01745	-0.2189	ENSSSCG00000004595	positive_regulation_of_inflammatory_response	ADAM10
1	113317384	113317385	0.04657	-0.1289	ENSSSCG00000004595	RIG-I-like_receptor_signaling_pathway	ADAM10
1	113318521	113318522	0.02863	0.1837	ENSSSCG00000004595	negative_regulation_of_inflammatory_response	ADAM10
1	113318886	113318887	0.02863	0.1837	ENSSSCG00000004595	negative_regulation_of_inflammatory_response	ADAM10
1	113332650	113332651	0.02937	-0.1453	ENSSSCG00000004595	T_cell_receptor_signaling_pathway	ADAM10
1	113333986	113333987	0.04657	-0.1289	ENSSSCG00000004595	RIG-I-like_receptor_signaling_pathway	ADAM10
1	113341549	113341550	0.04657	-0.1289	ENSSSCG00000004595	RIG-I-like_receptor_signaling_pathway	ADAM10
1	113349464	113349465	0.02562	-0.1974	ENSSSCG00000004595	positive_regulation_of_inflammatory_response	ADAM10
1	113364077	113364078	0.02562	-0.1974	ENSSSCG00000004595	positive_regulation_of_inflammatory_response	ADAM10
1	113367127	113367128	0.008579	-0.2259	ENSSSCG00000004595	positive_regulation_of_inflammatory_response	ADAM10
1	113373656	113373657	0.008579	-0.2259	ENSSSCG00000004595	positive_regulation_of_inflammatory_response	ADAM10
1	113374611	113374612	0.008579	-0.2259	ENSSSCG00000004595	positive_regulation_of_inflammatory_response	ADAM10
1	113392403	113392404	0.008579	-0.2259	ENSSSCG00000004595	positive_regulation_of_inflammatory_response	ADAM10
1	113395131	113395132	0.01695	0.1729	ENSSSCG00000004595	positive_regulation_of_inflammatory_response	ADAM10
1	113395131	113395132	0.009358	-0.157	ENSSSCG00000004595	RIG-I-like_receptor_signaling_pathway	ADAM10
1	113395131	113395132	0.0103	-0.142	ENSSSCG00000004595	T_cell_receptor_signaling_pathway	ADAM10
1	113395131	113395132	0.02861	-0.1366	ENSSSCG00000004595	TNF_signaling_pathway	ADAM10
1	113400118	113400119	0.008579	-0.2259	ENSSSCG00000004595	positive_regulation_of_inflammatory_response	ADAM10
1	113411640	113411641	0.04201	-0.1238	ENSSSCG00000004595	RIG-I-like_receptor_signaling_pathway	ADAM10
1	113419835	113419836	0.03438	0.1293	ENSSSCG00000004595	T_cell_receptor_signaling_pathway	ADAM10
2	13344090	13344091	0.02087	-0.18	ENSSSCG00000023379	JAK-STAT_signaling_pathway	UBE2L6
2	13344090	13344091	0.03523	-0.1833	ENSSSCG00000023379	RIG-I-like_receptor_signaling_pathway	UBE2L6
2	13344128	13344129	0.02087	-0.18	ENSSSCG00000023379	JAK-STAT_signaling_pathway	UBE2L6
2	13344128	13344129	0.03523	-0.1833	ENSSSCG00000023379	RIG-I-like_receptor_signaling_pathway	UBE2L6
2	13344151	13344152	0.02087	-0.18	ENSSSCG00000023379	JAK-STAT_signaling_pathway	UBE2L6
2	13344151	13344152	0.03523	-0.1833	ENSSSCG00000023379	RIG-I-like_receptor_signaling_pathway	UBE2L6
2	13344304	13344305	0.02087	-0.18	ENSSSCG00000023379	JAK-STAT_signaling_pathway	UBE2L6
2	13344304	13344305	0.03523	-0.1833	ENSSSCG00000023379	RIG-I-like_receptor_signaling_pathway	UBE2L6
2	13344366	13344367	0.02087	-0.18	ENSSSCG00000023379	JAK-STAT_signaling_pathway	UBE2L6
2	13344366	13344367	0.03523	-0.1833	ENSSSCG00000023379	RIG-I-like_receptor_signaling_pathway	UBE2L6
2	13344525	13344526	0.004857	-0.2092	ENSSSCG00000023379	JAK-STAT_signaling_pathway	UBE2L6
2	13344525	13344526	0.01694	-0.2032	ENSSSCG00000023379	RIG-I-like_receptor_signaling_pathway	UBE2L6
2	13344525	13344526	0.04167	-0.2007	ENSSSCG00000023379	Toll-like_receptor_signaling_pathway	UBE2L6
2	13344679	13344680	0.004857	-0.2092	ENSSSCG00000023379	JAK-STAT_signaling_pathway	UBE2L6
2	13344679	13344680	0.01694	-0.2032	ENSSSCG00000023379	RIG-I-like_receptor_signaling_pathway	UBE2L6
2	13344679	13344680	0.04167	-0.2007	ENSSSCG00000023379	Toll-like_receptor_signaling_pathway	UBE2L6
2	13344852	13344853	0.004857	-0.2092	ENSSSCG00000023379	JAK-STAT_signaling_pathway	UBE2L6
2	13344852	13344853	0.01694	-0.2032	ENSSSCG00000023379	RIG-I-like_receptor_signaling_pathway	UBE2L6
2	13344852	13344853	0.04167	-0.2007	ENSSSCG00000023379	Toll-like_receptor_signaling_pathway	UBE2L6
2	13344869	13344870	0.02087	-0.18	ENSSSCG00000023379	JAK-STAT_signaling_pathway	UBE2L6
2	13344869	13344870	0.03523	-0.1833	ENSSSCG00000023379	RIG-I-like_receptor_signaling_pathway	UBE2L6
2	13345375	13345376	0.02087	-0.18	ENSSSCG00000023379	JAK-STAT_signaling_pathway	UBE2L6
2	13345375	13345376	0.03523	-0.1833	ENSSSCG00000023379	RIG-I-like_receptor_signaling_pathway	UBE2L6
2	13345517	13345518	0.02087	-0.18	ENSSSCG00000023379	JAK-STAT_signaling_pathway	UBE2L6
2	13345517	13345518	0.03523	-0.1833	ENSSSCG00000023379	RIG-I-like_receptor_signaling_pathway	UBE2L6
2	13345519	13345520	0.02087	-0.18	ENSSSCG00000023379	JAK-STAT_signaling_pathway	UBE2L6
2	13345519	13345520	0.03523	-0.1833	ENSSSCG00000023379	RIG-I-like_receptor_signaling_pathway	UBE2L6
2	13345706	13345707	0.02087	-0.18	ENSSSCG00000023379	JAK-STAT_signaling_pathway	UBE2L6
2	13345706	13345707	0.03523	-0.1833	ENSSSCG00000023379	RIG-I-like_receptor_signaling_pathway	UBE2L6
2	13345740	13345741	0.02087	-0.18	ENSSSCG00000023379	JAK-STAT_signaling_pathway	UBE2L6
2	13345740	13345741	0.03523	-0.1833	ENSSSCG00000023379	RIG-I-like_receptor_signaling_pathway	UBE2L6
2	13345858	13345859	0.02087	-0.18	ENSSSCG00000023379	JAK-STAT_signaling_pathway	UBE2L6
2	13345858	13345859	0.03523	-0.1833	ENSSSCG00000023379	RIG-I-like_receptor_signaling_pathway	UBE2L6
2	13345908	13345909	0.02087	-0.18	ENSSSCG00000023379	JAK-STAT_signaling_pathway	UBE2L6
2	13345908	13345909	0.03523	-0.1833	ENSSSCG00000023379	RIG-I-like_receptor_signaling_pathway	UBE2L6
2	13345996	13345997	0.02087	-0.18	ENSSSCG00000023379	JAK-STAT_signaling_pathway	UBE2L6
2	13345996	13345997	0.03523	-0.1833	ENSSSCG00000023379	RIG-I-like_receptor_signaling_pathway	UBE2L6
2	13346005	13346006	0.02087	-0.18	ENSSSCG00000023379	JAK-STAT_signaling_pathway	UBE2L6
2	13346005	13346006	0.03523	-0.1833	ENSSSCG00000023379	RIG-I-like_receptor_signaling_pathway	UBE2L6
2	13346025	13346026	0.02087	-0.18	ENSSSCG00000023379	JAK-STAT_signaling_pathway	UBE2L6
2	13346025	13346026	0.03523	-0.1833	ENSSSCG00000023379	RIG-I-like_receptor_signaling_pathway	UBE2L6
2	13346428	13346429	0.02087	-0.18	ENSSSCG00000023379	JAK-STAT_signaling_pathway	UBE2L6
2	13346428	13346429	0.03523	-0.1833	ENSSSCG00000023379	RIG-I-like_receptor_signaling_pathway	UBE2L6
2	13346441	13346442	0.02087	-0.18	ENSSSCG00000023379	JAK-STAT_signaling_pathway	UBE2L6
2	13346441	13346442	0.03523	-0.1833	ENSSSCG00000023379	RIG-I-like_receptor_signaling_pathway	UBE2L6
2	13346455	13346456	0.02087	-0.18	ENSSSCG00000023379	JAK-STAT_signaling_pathway	UBE2L6
2	13346455	13346456	0.03523	-0.1833	ENSSSCG00000023379	RIG-I-like_receptor_signaling_pathway	UBE2L6
2	13346528	13346529	0.02087	-0.18	ENSSSCG00000023379	JAK-STAT_signaling_pathway	UBE2L6
2	13346528	13346529	0.03523	-0.1833	ENSSSCG00000023379	RIG-I-like_receptor_signaling_pathway	UBE2L6
2	13346631	13346632	0.02087	-0.18	ENSSSCG00000023379	JAK-STAT_signaling_pathway	UBE2L6
2	13346631	13346632	0.03523	-0.1833	ENSSSCG00000023379	RIG-I-like_receptor_signaling_pathway	UBE2L6
2	13346715	13346716	0.02087	-0.18	ENSSSCG00000023379	JAK-STAT_signaling_pathway	UBE2L6
2	13346715	13346716	0.03523	-0.1833	ENSSSCG00000023379	RIG-I-like_receptor_signaling_pathway	UBE2L6
2	13346762	13346763	0.02087	-0.18	ENSSSCG00000023379	JAK-STAT_signaling_pathway	UBE2L6
2	13346762	13346763	0.03523	-0.1833	ENSSSCG00000023379	RIG-I-like_receptor_signaling_pathway	UBE2L6
2	13346928	13346929	0.02087	-0.18	ENSSSCG00000023379	JAK-STAT_signaling_pathway	UBE2L6
2	13346928	13346929	0.03523	-0.1833	ENSSSCG00000023379	RIG-I-like_receptor_signaling_pathway	UBE2L6
2	13346938	13346939	0.02087	-0.18	ENSSSCG00000023379	JAK-STAT_signaling_pathway	UBE2L6
2	13346938	13346939	0.03523	-0.1833	ENSSSCG00000023379	RIG-I-like_receptor_signaling_pathway	UBE2L6
2	13346939	13346940	0.02087	-0.18	ENSSSCG00000023379	JAK-STAT_signaling_pathway	UBE2L6
2	13346939	13346940	0.03523	-0.1833	ENSSSCG00000023379	RIG-I-like_receptor_signaling_pathway	UBE2L6
2	13347034	13347035	0.02087	-0.18	ENSSSCG00000023379	JAK-STAT_signaling_pathway	UBE2L6
2	13347034	13347035	0.03523	-0.1833	ENSSSCG00000023379	RIG-I-like_receptor_signaling_pathway	UBE2L6
2	13347087	13347088	0.02087	-0.18	ENSSSCG00000023379	JAK-STAT_signaling_pathway	UBE2L6
2	13347087	13347088	0.03523	-0.1833	ENSSSCG00000023379	RIG-I-like_receptor_signaling_pathway	UBE2L6
2	13347127	13347128	0.02087	-0.18	ENSSSCG00000023379	JAK-STAT_signaling_pathway	UBE2L6
2	13347127	13347128	0.03523	-0.1833	ENSSSCG00000023379	RIG-I-like_receptor_signaling_pathway	UBE2L6
2	13347156	13347157	0.02087	-0.18	ENSSSCG00000023379	JAK-STAT_signaling_pathway	UBE2L6
2	13347156	13347157	0.03523	-0.1833	ENSSSCG00000023379	RIG-I-like_receptor_signaling_pathway	UBE2L6
2	13347332	13347333	0.03768	-0.1776	ENSSSCG00000023379	JAK-STAT_signaling_pathway	UBE2L6
2	13347332	13347333	0.03328	-0.1987	ENSSSCG00000023379	RIG-I-like_receptor_signaling_pathway	UBE2L6
2	13347332	13347333	0.02894	-0.1852	ENSSSCG00000023379	T_cell_receptor_signaling_pathway	UBE2L6
2	13347352	13347353	0.009094	-0.2145	ENSSSCG00000023379	JAK-STAT_signaling_pathway	UBE2L6
2	13347352	13347353	0.01388	-0.2252	ENSSSCG00000023379	RIG-I-like_receptor_signaling_pathway	UBE2L6
2	13347352	13347353	0.02015	-0.1967	ENSSSCG00000023379	T_cell_receptor_signaling_pathway	UBE2L6
2	13347780	13347781	0.02087	-0.18	ENSSSCG00000023379	JAK-STAT_signaling_pathway	UBE2L6
2	13347780	13347781	0.03523	-0.1833	ENSSSCG00000023379	RIG-I-like_receptor_signaling_pathway	UBE2L6
2	13347793	13347794	0.02087	-0.18	ENSSSCG00000023379	JAK-STAT_signaling_pathway	UBE2L6
2	13347793	13347794	0.03523	-0.1833	ENSSSCG00000023379	RIG-I-like_receptor_signaling_pathway	UBE2L6
2	13347821	13347822	0.02087	-0.18	ENSSSCG00000023379	JAK-STAT_signaling_pathway	UBE2L6
2	13347821	13347822	0.03523	-0.1833	ENSSSCG00000023379	RIG-I-like_receptor_signaling_pathway	UBE2L6
2	13348637	13348638	0.02087	-0.18	ENSSSCG00000023379	JAK-STAT_signaling_pathway	UBE2L6
2	13348637	13348638	0.03523	-0.1833	ENSSSCG00000023379	RIG-I-like_receptor_signaling_pathway	UBE2L6
2	13350226	13350227	0.02087	-0.18	ENSSSCG00000023379	JAK-STAT_signaling_pathway	UBE2L6
2	13350226	13350227	0.03523	-0.1833	ENSSSCG00000023379	RIG-I-like_receptor_signaling_pathway	UBE2L6
2	13350376	13350377	0.03768	-0.1776	ENSSSCG00000023379	JAK-STAT_signaling_pathway	UBE2L6
2	13350376	13350377	0.03328	-0.1987	ENSSSCG00000023379	RIG-I-like_receptor_signaling_pathway	UBE2L6
2	13350376	13350377	0.02894	-0.1852	ENSSSCG00000023379	T_cell_receptor_signaling_pathway	UBE2L6
2	13351046	13351047	0.02087	-0.18	ENSSSCG00000023379	JAK-STAT_signaling_pathway	UBE2L6
2	13351046	13351047	0.03523	-0.1833	ENSSSCG00000023379	RIG-I-like_receptor_signaling_pathway	UBE2L6
2	13351272	13351273	0.02031	-0.2844	ENSSSCG00000023379	positive_regulation_of_inflammatory_response	UBE2L6
2	13351272	13351273	0.04326	0.1978	ENSSSCG00000023379	T_cell_receptor_signaling_pathway	UBE2L6
2	13351382	13351383	0.02087	-0.18	ENSSSCG00000023379	JAK-STAT_signaling_pathway	UBE2L6
2	13351382	13351383	0.03523	-0.1833	ENSSSCG00000023379	RIG-I-like_receptor_signaling_pathway	UBE2L6
2	13351420	13351421	0.02087	-0.18	ENSSSCG00000023379	JAK-STAT_signaling_pathway	UBE2L6
2	13351420	13351421	0.03523	-0.1833	ENSSSCG00000023379	RIG-I-like_receptor_signaling_pathway	UBE2L6
2	13351646	13351647	0.03768	-0.1776	ENSSSCG00000023379	JAK-STAT_signaling_pathway	UBE2L6
2	13351646	13351647	0.03328	-0.1987	ENSSSCG00000023379	RIG-I-like_receptor_signaling_pathway	UBE2L6
2	13351646	13351647	0.02894	-0.1852	ENSSSCG00000023379	T_cell_receptor_signaling_pathway	UBE2L6
2	13355589	13355590	0.03451	-0.1839	ENSSSCG00000023379	RIG-I-like_receptor_signaling_pathway	UBE2L6
2	13356161	13356162	0.03768	-0.1776	ENSSSCG00000023379	JAK-STAT_signaling_pathway	UBE2L6
2	13356161	13356162	0.03328	-0.1987	ENSSSCG00000023379	RIG-I-like_receptor_signaling_pathway	UBE2L6
2	13356161	13356162	0.02894	-0.1852	ENSSSCG00000023379	T_cell_receptor_signaling_pathway	UBE2L6
2	13356580	13356581	0.02087	-0.18	ENSSSCG00000023379	JAK-STAT_signaling_pathway	UBE2L6
2	13356580	13356581	0.03523	-0.1833	ENSSSCG00000023379	RIG-I-like_receptor_signaling_pathway	UBE2L6
2	13356586	13356587	0.02087	-0.18	ENSSSCG00000023379	JAK-STAT_signaling_pathway	UBE2L6
2	13356586	13356587	0.03523	-0.1833	ENSSSCG00000023379	RIG-I-like_receptor_signaling_pathway	UBE2L6
2	13356777	13356778	0.02087	-0.18	ENSSSCG00000023379	JAK-STAT_signaling_pathway	UBE2L6
2	13356777	13356778	0.03523	-0.1833	ENSSSCG00000023379	RIG-I-like_receptor_signaling_pathway	UBE2L6
2	13356841	13356842	0.02087	-0.18	ENSSSCG00000023379	JAK-STAT_signaling_pathway	UBE2L6
2	13356841	13356842	0.03523	-0.1833	ENSSSCG00000023379	RIG-I-like_receptor_signaling_pathway	UBE2L6
2	13356842	13356843	0.02087	-0.18	ENSSSCG00000023379	JAK-STAT_signaling_pathway	UBE2L6
2	13356842	13356843	0.03523	-0.1833	ENSSSCG00000023379	RIG-I-like_receptor_signaling_pathway	UBE2L6
2	13356896	13356897	0.02087	-0.18	ENSSSCG00000023379	JAK-STAT_signaling_pathway	UBE2L6
2	13356896	13356897	0.03523	-0.1833	ENSSSCG00000023379	RIG-I-like_receptor_signaling_pathway	UBE2L6
2	13357264	13357265	0.03768	-0.1776	ENSSSCG00000023379	JAK-STAT_signaling_pathway	UBE2L6
2	13357264	13357265	0.03328	-0.1987	ENSSSCG00000023379	RIG-I-like_receptor_signaling_pathway	UBE2L6
2	13357264	13357265	0.02894	-0.1852	ENSSSCG00000023379	T_cell_receptor_signaling_pathway	UBE2L6
2	13358064	13358065	0.02087	-0.18	ENSSSCG00000023379	JAK-STAT_signaling_pathway	UBE2L6
2	13358064	13358065	0.03523	-0.1833	ENSSSCG00000023379	RIG-I-like_receptor_signaling_pathway	UBE2L6
2	13358500	13358501	0.03451	-0.1839	ENSSSCG00000023379	RIG-I-like_receptor_signaling_pathway	UBE2L6
2	13358529	13358530	0.02087	-0.18	ENSSSCG00000023379	JAK-STAT_signaling_pathway	UBE2L6
2	13358529	13358530	0.03523	-0.1833	ENSSSCG00000023379	RIG-I-like_receptor_signaling_pathway	UBE2L6
2	13359375	13359376	0.0209	-0.1494	ENSSSCG00000023379	JAK-STAT_signaling_pathway	UBE2L6
2	13359375	13359376	0.03642	-0.1513	ENSSSCG00000023379	RIG-I-like_receptor_signaling_pathway	UBE2L6
2	13359491	13359492	0.01977	0.3446	ENSSSCG00000023379	inflammatory_response	UBE2L6
2	13359491	13359492	0.01166	0.3346	ENSSSCG00000023379	JAK-STAT_signaling_pathway	UBE2L6
2	13359491	13359492	0.0491	0.2655	ENSSSCG00000023379	NF-kappa_B_signaling_pathway	UBE2L6
2	13359491	13359492	0.003434	0.3695	ENSSSCG00000023379	NOD-like_receptor_signaling_pathway	UBE2L6
2	13359491	13359492	0.0112	0.3661	ENSSSCG00000023379	TNF_signaling_pathway	UBE2L6
2	13359491	13359492	0.02341	0.3792	ENSSSCG00000023379	Toll-like_receptor_signaling_pathway	UBE2L6
2	13360113	13360114	0.02087	-0.18	ENSSSCG00000023379	JAK-STAT_signaling_pathway	UBE2L6
2	13360113	13360114	0.03523	-0.1833	ENSSSCG00000023379	RIG-I-like_receptor_signaling_pathway	UBE2L6
2	13360156	13360157	0.02087	-0.18	ENSSSCG00000023379	JAK-STAT_signaling_pathway	UBE2L6
2	13360156	13360157	0.03523	-0.1833	ENSSSCG00000023379	RIG-I-like_receptor_signaling_pathway	UBE2L6
2	13360723	13360724	0.02588	-0.1749	ENSSSCG00000023379	JAK-STAT_signaling_pathway	UBE2L6
2	13360723	13360724	0.0122	-0.2102	ENSSSCG00000023379	RIG-I-like_receptor_signaling_pathway	UBE2L6
2	13360726	13360727	0.04961	-0.1672	ENSSSCG00000023379	RIG-I-like_receptor_signaling_pathway	UBE2L6
2	13360807	13360808	0.04961	-0.1672	ENSSSCG00000023379	RIG-I-like_receptor_signaling_pathway	UBE2L6
2	13360811	13360812	0.04961	-0.1672	ENSSSCG00000023379	RIG-I-like_receptor_signaling_pathway	UBE2L6
2	13361039	13361040	0.04961	-0.1672	ENSSSCG00000023379	RIG-I-like_receptor_signaling_pathway	UBE2L6
2	13361167	13361168	0.04961	-0.1672	ENSSSCG00000023379	RIG-I-like_receptor_signaling_pathway	UBE2L6
2	13361322	13361323	0.006613	-0.2093	ENSSSCG00000023379	JAK-STAT_signaling_pathway	UBE2L6
2	13361322	13361323	0.002136	-0.2495	ENSSSCG00000023379	RIG-I-like_receptor_signaling_pathway	UBE2L6
2	13361324	13361325	0.006613	-0.2093	ENSSSCG00000023379	JAK-STAT_signaling_pathway	UBE2L6
2	13361324	13361325	0.002136	-0.2495	ENSSSCG00000023379	RIG-I-like_receptor_signaling_pathway	UBE2L6
2	13361399	13361400	0.006613	-0.2093	ENSSSCG00000023379	JAK-STAT_signaling_pathway	UBE2L6
2	13361399	13361400	0.002136	-0.2495	ENSSSCG00000023379	RIG-I-like_receptor_signaling_pathway	UBE2L6
2	13361733	13361734	0.04961	-0.1672	ENSSSCG00000023379	RIG-I-like_receptor_signaling_pathway	UBE2L6
2	13361804	13361805	0.04961	-0.1672	ENSSSCG00000023379	RIG-I-like_receptor_signaling_pathway	UBE2L6
2	13361825	13361826	0.04961	-0.1672	ENSSSCG00000023379	RIG-I-like_receptor_signaling_pathway	UBE2L6
2	13361842	13361843	0.04961	-0.1672	ENSSSCG00000023379	RIG-I-like_receptor_signaling_pathway	UBE2L6
2	13362063	13362064	0.03451	-0.1839	ENSSSCG00000023379	RIG-I-like_receptor_signaling_pathway	UBE2L6
2	13362206	13362207	0.04961	-0.1672	ENSSSCG00000023379	RIG-I-like_receptor_signaling_pathway	UBE2L6
2	13362329	13362330	0.006613	-0.2093	ENSSSCG00000023379	JAK-STAT_signaling_pathway	UBE2L6
2	13362329	13362330	0.002136	-0.2495	ENSSSCG00000023379	RIG-I-like_receptor_signaling_pathway	UBE2L6
2	13363065	13363066	0.006613	-0.2093	ENSSSCG00000023379	JAK-STAT_signaling_pathway	UBE2L6
2	13363065	13363066	0.002136	-0.2495	ENSSSCG00000023379	RIG-I-like_receptor_signaling_pathway	UBE2L6
2	13363223	13363224	0.006613	-0.2093	ENSSSCG00000023379	JAK-STAT_signaling_pathway	UBE2L6
2	13363223	13363224	0.002136	-0.2495	ENSSSCG00000023379	RIG-I-like_receptor_signaling_pathway	UBE2L6
2	13363952	13363953	0.03451	-0.1839	ENSSSCG00000023379	RIG-I-like_receptor_signaling_pathway	UBE2L6
2	13364169	13364170	0.006613	-0.2093	ENSSSCG00000023379	JAK-STAT_signaling_pathway	UBE2L6
2	13364169	13364170	0.002136	-0.2495	ENSSSCG00000023379	RIG-I-like_receptor_signaling_pathway	UBE2L6
2	13364289	13364290	0.03451	-0.1839	ENSSSCG00000023379	RIG-I-like_receptor_signaling_pathway	UBE2L6
2	13364324	13364325	0.006613	-0.2093	ENSSSCG00000023379	JAK-STAT_signaling_pathway	UBE2L6
2	13364324	13364325	0.002136	-0.2495	ENSSSCG00000023379	RIG-I-like_receptor_signaling_pathway	UBE2L6
2	13364364	13364365	0.03451	-0.1839	ENSSSCG00000023379	RIG-I-like_receptor_signaling_pathway	UBE2L6
2	13364378	13364379	0.03451	-0.1839	ENSSSCG00000023379	RIG-I-like_receptor_signaling_pathway	UBE2L6
2	13364418	13364419	0.03451	-0.1839	ENSSSCG00000023379	RIG-I-like_receptor_signaling_pathway	UBE2L6
2	13364685	13364686	0.03451	-0.1839	ENSSSCG00000023379	RIG-I-like_receptor_signaling_pathway	UBE2L6
2	13364860	13364861	0.03451	-0.1839	ENSSSCG00000023379	RIG-I-like_receptor_signaling_pathway	UBE2L6
2	13365033	13365034	0.04229	-0.1832	ENSSSCG00000023379	RIG-I-like_receptor_signaling_pathway	UBE2L6
2	13366873	13366874	0.03993	0.1997	ENSSSCG00000023379	B_cell_receptor_signaling_pathway	UBE2L6
2	13377787	13377788	0.03711	-0.1354	ENSSSCG00000023379	NF-kappa_B_signaling_pathway	UBE2L6
2	13377787	13377788	0.04899	-0.1327	ENSSSCG00000023379	NOD-like_receptor_signaling_pathway	UBE2L6
2	85289316	85289317	0.03134	0.1755	ENSSSCG00000014088	T_cell_receptor_signaling_pathway	IQGAP2
2	85291757	85291758	0.03126	-0.1696	ENSSSCG00000014088	NF-kappa_B_signaling_pathway	IQGAP2
2	85292491	85292492	0.03978	0.1625	ENSSSCG00000014088	T_cell_receptor_signaling_pathway	IQGAP2
2	85293258	85293259	0.03978	0.1625	ENSSSCG00000014088	T_cell_receptor_signaling_pathway	IQGAP2
2	85298881	85298882	0.03978	0.1625	ENSSSCG00000014088	T_cell_receptor_signaling_pathway	IQGAP2
2	85299112	85299113	0.03069	-0.1926	ENSSSCG00000014088	negative_regulation_of_inflammatory_response	IQGAP2
2	85299117	85299118	0.03069	-0.1926	ENSSSCG00000014088	negative_regulation_of_inflammatory_response	IQGAP2
2	85299139	85299140	0.03069	-0.1926	ENSSSCG00000014088	negative_regulation_of_inflammatory_response	IQGAP2
2	85299172	85299173	0.03069	-0.1926	ENSSSCG00000014088	negative_regulation_of_inflammatory_response	IQGAP2
2	85299248	85299249	0.03069	-0.1926	ENSSSCG00000014088	negative_regulation_of_inflammatory_response	IQGAP2
[truncated: 7,283 more rows]
